# Supplementary material for: Dilead(II) chromium(III) hepta­fluoride
Source: Acta Crystallogr Sect E Struct Rep Online. 2010 Apr 10;66(Pt 5):i32–3. doi: 10.1107/S1600536810011608 (PMC2979219; doi:10.1107/S1600536810011608)
Supplement: Supplementary file 1 [file e-66-00i32-sup1.cif]

##############################################################################
###                                                                        ###
###        Electronic paper (Acta Crystallographica Section E)             ###
###                                                                        ###
##############################################################################
#                                                                            #
# This CIF contains the data in a paper accepted for publication in Acta     #
# Crystallographica Section E. It conforms to the requirements of Notes      #
# for Authors for Section E, and has been peer reviewed under the auspices   #
# of the IUCr Commission on Journals.                                        #
#                                                                            #
# Full details of the Crystallographic Information File format               #
# are given in the paper "The Crystallographic Information File (CIF):       #
# a New Standard Archive File for Crystallography" by S. R. Hall, F. H.      #
# Allen and I. D. Brown [Acta Cryst. (1991), A47, 655-685].                  #
#                                                                            #
# The current version of the core CIF dictionary is obtainable from          #
# ftp://ftp.iucr.org/pub/cif_core.dic. The current version number is 2.4.    #
#                                                                            #
# Software is freely available for graphical display of the structure(s) in  #
# this CIF.  For information consult the CIF home page http://www.iucr.org/  #
# cif/home.html                                                              #
#                                                                            #
# This file may be used for bona fide research purposes within the           #
# scientific community so long as proper attribution is given to the journal # 
# article from which it was obtained.                                        #
#                                                                            #
##############################################################################
                                             
data_I
_audit_creation_method     SHELXL-97
_chemical_name_systematic
;
Dilead(II) chromium(III) heptafluoride
;
_chemical_name_common     'Dilead chromium heptafluoride'
_chemical_formula_moiety     'Cr F6 3-, F Pb2 3+'
_chemical_formula_sum     'Cr F7 Pb2'
_chemical_formula_structural     'Pb2 Cr F7'
_chemical_formula_iupac     'Pb2 Cr F7'
_chemical_formula_weight     599.40
_symmetry_cell_setting     monoclinic
_symmetry_space_group_name_H-M     'P 21/c'
_symmetry_space_group_name_hall     '-P 2ybc'
loop_
    _symmetry_equiv_pos_as_xyz
    'x, y, z'
    'x, -y+1/2, z+1/2'
    '-x, -y, -z'
    '-x, y-1/2, -z-1/2'
_cell_length_a     5.4626(7)
_cell_length_b     11.2085(15)
_cell_length_c     9.5738(11)
_cell_angle_alpha     90.00
_cell_angle_beta     91.197(10)
_cell_angle_gamma     90.00
_cell_volume     586.05(13)
_cell_formula_units_Z     4
_cell_measurement_reflns_used     40
_cell_measurement_theta_min     2.8
_cell_measurement_theta_max     35
_cell_measurement_temperature     293(2)
_exptl_crystal_description     platelet
_exptl_crystal_colour     green
_exptl_crystal_size_max     0.122
_exptl_crystal_size_mid     0.065
_exptl_crystal_size_min     0.008
_exptl_crystal_density_diffrn     6.793
_exptl_crystal_density_method     'not measured'
_exptl_crystal_F_000     1004
_exptl_absorpt_coefficient_mu     59.610
_exptl_absorpt_correction_type     gaussian
_exptl_absorpt_process_details     '(SHELX76; Sheldrick, 2008)'
_exptl_absorpt_correction_T_min     0.011
_exptl_absorpt_correction_T_max     0.321
_diffrn_ambient_temperature     293(2)
_diffrn_radiation_type     MoK\a
_diffrn_radiation_wavelength     0.71069
_diffrn_radiation_source     'fine-focus sealed tube'
_diffrn_radiation_monochromator     graphite
_diffrn_measurement_device_type     'Siemens AED2'
_diffrn_measurement_method     '2\q/\w scans'
_diffrn_reflns_number     6770
_diffrn_reflns_av_R_equivalents     0.0406
_diffrn_reflns_av_sigmaI/netI     0.0306
_diffrn_reflns_theta_min     2.80
_diffrn_reflns_theta_max     35.00
_diffrn_reflns_theta_full     35.00
_diffrn_measured_fraction_theta_max     0.972
_diffrn_measured_fraction_theta_full     0.972
_diffrn_reflns_limit_h_min     -8
_diffrn_reflns_limit_h_max     8
_diffrn_reflns_limit_k_min     0
_diffrn_reflns_limit_k_max     18
_diffrn_reflns_limit_l_min     0
_diffrn_reflns_limit_l_max     15
_diffrn_standards_number     3
_diffrn_standards_interval_time     120
_diffrn_standards_decay_%     15
_refine_special_details
;
Refinement of <i>F</i>^2^ against ALL reflections. The weighted <i>R</i>-factor
wR and goodness of fit <i>S</i> are based on <i>F</i>^2^, conventional
<i>R</i>-factors <i>R</i> are based on <i>F</i>, with <i>F</i> set to zero for
negative <i>F</i>^2^. The threshold expression of <i>F</i>^2^ >
\s(<i>F</i>^2^) is used only for calculating <i>R</i>-factors(gt) etc. and is
not relevant to the choice of reflections for refinement. <i>R</i>-factors
based on <i>F</i>^2^ are statistically about twice as large as those based on
<i>F</i>, and <i>R</i>- factors based on ALL data will be even larger.
;
_reflns_number_total     2506
_reflns_number_gt     2082
_reflns_threshold_expression     I>2\s(I)
_refine_ls_structure_factor_coef     Fsqd
_refine_ls_matrix_type     full
_refine_ls_R_factor_all     0.0526
_refine_ls_R_factor_gt     0.0363
_refine_ls_wR_factor_gt     0.0796
_refine_ls_wR_factor_ref     0.0844
_refine_ls_goodness_of_fit_ref     1.636
_refine_ls_restrained_S_all     1.636
_refine_ls_number_reflns     2506
_refine_ls_number_parameters     93
_refine_ls_number_restraints     0
_refine_ls_number_constraints     0
_refine_ls_weighting_scheme     calc
_refine_ls_weighting_details
;
calc w=[exp(2.00(sin\q/\l)^2^)]/[\s^2^(Fo^2^)+(0.0528P)^2^]
where P = 0.33333Fo^2^ + 0.66667Fc^2^
;
_atom_sites_solution_primary     direct
_atom_sites_solution_secondary     difmap
_refine_ls_shift/su_max     0.000
_refine_ls_shift/su_mean     0.000
_refine_diff_density_max     3.171
_refine_diff_density_min     -2.197
_refine_ls_extinction_method     'SHELXL97 (Sheldrick, 2008)'
_refine_ls_extinction_coef     0.0171(7)
_refine_ls_extinction_expression
                                  'Fc^*^=kFc[1+0.001xFc^2^\l^3^/sin(2\q)]^-1/4^'
loop_
    _atom_type_symbol
    _atom_type_description
    _atom_type_scat_dispersion_real
    _atom_type_scat_dispersion_imag
    'Pb2+' 'Pb' -4.1330 10.1020
    'Cr3+' 'Cr' 0.2840 0.6240
    'F1-' 'F' 0.0140 0.0100
_computing_data_collection     '<i>STADI4</i> (Stoe & Cie, 1998)'
_computing_cell_refinement     '<i>STADI4</i> (Stoe & Cie, 1998)'
_computing_data_reduction     'X-RED (Stoe & Cie, 1998)'
_computing_structure_solution     'SHELXS97 (Sheldrick, 2008)'
_computing_structure_refinement     'SHELXL97 (Sheldrick, 2008)'
_computing_molecular_graphics
               'DIAMOND (Brandenburg, 2005) and <i>ORTEP-3</i> (Farrugia, 1997)'
_computing_publication_material     '<i>publCIF</i> (Westrip, 2010)'
loop_
    _atom_site_type_symbol
    _atom_site_label
    _atom_site_fract_x
    _atom_site_fract_y
    _atom_site_fract_z
    _atom_site_U_iso_or_equiv
    _atom_site_adp_type
    _atom_site_calc_flag
    _atom_site_refinement_flags
    _atom_site_occupancy
    _atom_site_disorder_assembly
    _atom_site_disorder_group
    Pb Pb1 0.21926(4) 0.81248(3) 0.05527(3) 0.01669(9) Uani d . 1 . .
    Pb Pb2 0.23992(4) 0.43908(2) 0.13531(3) 0.01410(9) Uani d . 1 . .
    Cr Cr 0.30002(17) 0.13284(9) 0.20773(11) 0.01105(17) Uani d . 1 . .
    F F1 0.1204(9) 0.6150(4) 0.0059(6) 0.0212(9) Uani d . 1 . .
    F F2 0.5511(9) 0.0321(5) 0.1456(6) 0.0240(10) Uani d . 1 . .
    F F3 0.3978(9) 0.0941(5) 0.3938(6) 0.0233(10) Uani d . 1 . .
    F F4 0.2089(10) 0.1752(6) 0.0208(6) 0.0253(10) Uani d . 1 . .
    F F5 0.0826(9) -0.0003(5) 0.1978(7) 0.0251(11) Uani d . 1 . .
    F F6 0.5281(10) 0.2622(6) 0.2141(8) 0.0307(13) Uani d . 1 . .
    F F7 0.0430(8) 0.2415(5) 0.2594(5) 0.0190(8) Uani d . 1 . .
loop_
    _atom_site_aniso_label
    _atom_site_aniso_U_11
    _atom_site_aniso_U_22
    _atom_site_aniso_U_33
    _atom_site_aniso_U_12
    _atom_site_aniso_U_13
    _atom_site_aniso_U_23
    Pb1 0.01615(12) 0.01664(12) 0.01736(14) -0.00212(8) 0.00190(8) -0.00028(8)
    Pb2 0.01326(11) 0.01521(11) 0.01376(12) -0.00018(7) -0.00137(7) 0.00039(8)
    Cr 0.0087(3) 0.0131(4) 0.0113(4) 0.0010(3) 0.0002(3) 0.0013(3)
    F1 0.0202(18) 0.0153(17) 0.028(3) -0.0008(16) -0.0086(17) 0.0004(17)
    F2 0.023(2) 0.032(2) 0.018(2) 0.0174(19) 0.0007(17) -0.0013(18)
    F3 0.023(2) 0.037(3) 0.010(2) 0.0123(19) -0.0022(16) 0.0025(17)
    F4 0.026(2) 0.039(3) 0.011(2) 0.010(2) 0.0022(17) 0.0067(19)
    F5 0.023(2) 0.0195(19) 0.033(3) -0.0058(18) 0.001(2) -0.0061(19)
    F6 0.019(2) 0.024(2) 0.049(4) -0.0056(19) 0.000(2) 0.002(2)
    F7 0.0140(16) 0.022(2) 0.021(2) 0.0084(16) 0.0022(15) -0.0009(16)
_geom_special_details
;
All esds (except the esd in the dihedral angle between two l.s. planes) are
estimated using the full covariance matrix. The cell esds are taken into
account individually in the estimation of esds in distances, angles and
torsion angles; correlations between esds in cell parameters are only used
when they are defined by crystal symmetry. An approximate (isotropic)
treatment of cell esds is used for estimating esds involving l.s. planes.
;
loop_
    _geom_bond_atom_site_label_1
    _geom_bond_atom_site_label_2
    _geom_bond_site_symmetry_2
    _geom_bond_distance
    _geom_bond_publ_flag
    Pb1 F1 . 2.324(5) Y
    Pb1 F7 4_566 2.437(5) Y
    Pb1 F4 3_565 2.439(5) Y
    Pb1 F5 1_565 2.620(6) Y
    Pb1 F6 4_666 2.640(7) Y
    Pb1 F2 3_665 2.899(6) Y
    Pb1 F6 3_665 3.067(7) Y
    Pb2 F1 . 2.412(5) Y
    Pb2 F1 3_565 2.441(4) Y
    Pb2 F5 4_566 2.497(6) Y
    Pb2 F3 2_554 2.512(6) Y
    Pb2 F2 4_666 2.586(5) Y
    Pb2 F6 . 2.632(6) Y
    Pb2 F3 4_666 2.653(5) Y
    Pb2 F7 . 2.743(6) Y
    Cr F2 . 1.883(5) Y
    Cr F3 . 1.900(5) Y
    Cr F4 . 1.907(5) Y
    Cr F5 . 1.909(5) Y
    Cr F6 . 1.912(6) Y
    Cr F7 . 1.931(4) Y
    F2 F3 . 2.630(8) ?
    F2 F5 . 2.643(8) ?
    F2 F6 . 2.665(9) ?
    F2 F4 . 2.721(7) ?
    F3 F6 . 2.659(9) ?
    F3 F5 . 2.734(8) ?
    F3 F7 . 2.835(6) ?
    F4 F7 . 2.584(8) ?
    F4 F5 . 2.696(8) ?
    F4 F6 . 2.698(9) ?
    F5 F7 . 2.784(8) ?
    F6 F7 . 2.704(7) ?
loop_
    _geom_angle_atom_site_label_1
    _geom_angle_atom_site_label_2
    _geom_angle_atom_site_label_3
    _geom_angle_site_symmetry_1
    _geom_angle_site_symmetry_3
    _geom_angle
    _geom_angle_publ_flag
    F2 Cr F3 . . 88.1(2) ?
    F2 Cr F4 . . 91.8(2) ?
    F3 Cr F4 . . 178.3(3) ?
    F2 Cr F5 . . 88.4(3) ?
    F3 Cr F5 . . 91.7(3) ?
    F4 Cr F5 . . 89.9(3) ?
    F2 Cr F6 . . 89.2(3) ?
    F3 Cr F6 . . 88.5(3) ?
    F4 Cr F6 . . 89.9(3) ?
    F5 Cr F6 . . 177.6(3) ?
    F2 Cr F7 . . 176.1(2) ?
    F3 Cr F7 . . 95.5(2) ?
    F4 Cr F7 . . 84.6(2) ?
    F5 Cr F7 . . 92.9(2) ?
    F6 Cr F7 . . 89.4(3) ?
data_global
_journal_date_recd_electronic     2010-03-18
_journal_date_accepted     2010-03-26
_journal_name_full     'Acta Crystallographica, Section E'
_journal_year     2010
_journal_volume     66
_journal_issue      5
_journal_page_first     i32
_journal_page_last     i33
_journal_paper_category     QI
_journal_coeditor_code     WM2317
_publ_contact_author_name     'Armel Le Bail'
_publ_contact_author_address
;
Universit\'e du Maine, Laboratoire des Oxydes et Fluorures, CNRS UMR 6010,
72085 Le Mans, France
;
_publ_contact_author_email     'armel.le_bail@univ-lemans.fr'
_publ_contact_author_fax     '33 (0)2 43 83 35 06'
_publ_contact_author_phone     '33 (0)2 43 83 33 47'
_publ_section_title
;
Dilead(II) chromium(III) heptafluoride
;
loop_
    _publ_author_name
    _publ_author_address
    'Le Bail, Armel'
;
Universit\'e du Maine, Laboratoire des Oxydes et Fluorures, CNRS UMR 6010,
Avenue O. Messiaen,72085 Le Mans, France
;
