# Supplementary material for: Dilead(II) chromium(III) hepta­fluoride
Source: Acta Crystallogr Sect E Struct Rep Online. 2010 Apr 10;66(Pt 5):i32–3. doi: 10.1107/S1600536810011608 (PMC2979219; doi:10.1107/S1600536810011608)
Supplement: Supplementary file 2 [file e-66-00i32-Isup2.hkl]

# 
# h,k,l, Fc-squared, Fo-squared, sigma(Fo-squared) and status flag 
# 
data_I
_shelx_title ' PB2CRF7 P21/C' 
_shelx_refln_list_code          4 
_shelx_F_calc_maximum      540.44 
_exptl_crystal_F_000      1003.79 
_reflns_d_resolution_high  0.6195 
 
loop_ 
 _symmetry_equiv_pos_as_xyz 
 'x, y, z' 
 'x, -y+1/2, z+1/2' 
 '-x, -y, -z' 
 '-x, y-1/2, -z-1/2' 
 
_cell_length_a     5.4626 
_cell_length_b    11.2085 
_cell_length_c     9.5738 
_cell_angle_alpha  90.000 
_cell_angle_beta   91.197 
_cell_angle_gamma  90.000 
 
_shelx_F_squared_multiplier     1.000 
 
loop_ 
 _refln_index_h 
 _refln_index_k 
 _refln_index_l 
 _refln_F_squared_calc 
 _refln_F_squared_meas 
 _refln_F_squared_sigma 
 _refln_observed_status 
   1   0   0     2751.27     2732.68     40.81 o 
   2   0   0   238046.25   210864.77    547.02 o 
   3   0   0    21353.59    21518.53    128.32 o 
   4   0   0   104184.19    92269.54    363.72 o 
   5   0   0    16857.23    15939.55    153.80 o 
   6   0   0    27535.96    26599.00    224.17 o 
   7   0   0    14149.02    13803.62    269.09 o 
   8   0   0     2927.20     2847.22     98.54 o 
   1   1   0     5488.85     5426.11     51.59 o 
   2   1   0    10350.50    10532.51     80.84 o 
   3   1   0     2650.04     2640.04     54.41 o 
   4   1   0    20084.57    19022.80    143.41 o 
   5   1   0      267.68      258.05     66.84 o 
   6   1   0     6375.91     6147.24    121.26 o 
   8   1   0     4607.67     4313.96    138.83 o 
   1   2   0     1050.75     1155.53     33.59 o 
   2   2   0       95.59      160.80     71.22 o 
   3   2   0     2371.24     2561.35     62.97 o 
   4   2   0       93.95      227.52     72.90 o 
   5   2   0     2612.13     2536.34     66.36 o 
   6   2   0     3726.65     3749.16     89.40 o 
   7   2   0     1157.44     1287.01     78.09 o 
   8   2   0     2520.27     2537.89     99.88 o 
   1   3   0   139824.50   157330.53    538.02 o 
   2   3   0      336.90      390.02     28.70 o 
   3   3   0    79153.65    79924.34    353.83 o 
   4   3   0     5924.17     5870.71    108.16 o 
   5   3   0    24822.70    24812.21    223.96 o 
   6   3   0     3828.80     3784.26     92.89 o 
   7   3   0     7257.52     7059.59    217.64 o 
   8   3   0     3217.75     3119.38    109.75 o 
   0   4   0      243.04      452.45    190.05 o 
   1   4   0      396.56      427.51     64.58 o 
   2   4   0     9365.21     9716.21    113.01 o 
   3   4   0     1525.28     1497.67     44.96 o 
   4   4   0      538.61      542.70     38.99 o 
   5   4   0      538.85      580.45     43.63 o 
   6   4   0      267.41      379.64     98.15 o 
   7   4   0      799.41      899.48     88.28 o 
   8   4   0      220.64      349.90    169.32 o 
   1   5   0    61888.90    65498.33    416.25 o 
   2   5   0    12345.58    12745.55    141.02 o 
   3   5   0    41362.12    43039.38    264.18 o 
   4   5   0     7466.98     7273.91    133.59 o 
   5   5   0    20010.14    20154.74    222.22 o 
   6   5   0    12480.73    12277.23    203.63 o 
   7   5   0     9693.70     9102.08    258.27 o 
   8   5   0     3858.41     3816.09    133.98 o 
   0   6   0       82.01       11.01    131.14 o 
   1   6   0     1349.12     1328.44     96.60 o 
   2   6   0     1293.19     1503.62     48.59 o 
   3   6   0     2309.32     2169.60     62.44 o 
   4   6   0      459.84      401.18     57.35 o 
   5   6   0     1218.20     1360.07     54.08 o 
   6   6   0     1862.53     1795.65     75.12 o 
   7   6   0      937.28      917.50    103.28 o 
   8   6   0     2617.67     2632.21    106.54 o 
   1   7   0    10110.21     9233.20    210.47 o 
   2   7   0      386.50      407.09     61.52 o 
   3   7   0     2008.67     2203.17     65.50 o 
   4   7   0     3059.36     3245.22     84.83 o 
   5   7   0      309.03      360.38    119.96 o 
   6   7   0     3605.71     3640.19    125.41 o 
   7   7   0      778.67      899.54    110.82 o 
   8   7   0      816.68     1029.67    142.93 o 
   0   8   0    82781.68    86363.83    484.47 o 
   1   8   0     1621.17     1570.52     93.82 o 
   2   8   0   105207.27   108246.31    696.54 o 
   3   8   0    17960.54    18905.85    243.46 o 
   4   8   0    47040.46    50366.32    402.66 o 
   5   8   0    27861.71    28947.41    327.23 o 
   6   8   0    16920.77    17208.10    332.09 o 
   7   8   0    14094.72    14617.69    352.41 o 
   1   9   0    15101.18    14520.17    239.94 o 
   2   9   0     1562.71     1601.77     95.87 o 
   3   9   0     8279.45     8263.00    190.17 o 
   4   9   0      583.74      537.79    132.61 o 
   5   9   0      490.39      511.75    185.20 o 
   6   9   0     2361.58     2599.78    106.77 o 
   7   9   0      316.90      548.28    191.65 o 
   0  10   0      649.16      556.37     45.63 o 
   1  10   0      607.60      654.81     67.93 o 
   2  10   0      581.36      477.86    235.86 o 
   3  10   0     1523.04     1508.17    101.66 o 
   4  10   0     1834.44     1804.91     86.22 o 
   5  10   0     1247.11     1208.64    106.62 o 
   6  10   0      702.67      816.71    102.70 o 
   7  10   0      688.79      736.42    212.96 o 
   1  11   0    29585.09    28565.49    295.80 o 
   2  11   0     2151.67     2013.38     97.99 o 
   3  11   0    16756.42    16465.03    346.99 o 
   4  11   0     2277.92     2336.75    121.61 o 
   5  11   0     9802.24     9950.95    273.88 o 
   6  11   0     2746.20     2929.79    129.32 o 
   7  11   0     3956.61     3915.22    193.90 o 
   0  12   0      709.79      764.72     49.79 o 
   1  12   0      179.06      298.04     85.64 o 
   2  12   0     1490.98     1466.27     82.91 o 
   3  12   0      226.39      366.84    274.34 o 
   4  12   0      345.34      343.48    343.48 o 
   5  12   0      319.99      801.90    242.09 o 
   6  12   0       71.52      449.75    368.07 o 
   1  13   0    27161.30    28323.53    287.85 o 
   2  13   0      217.00      384.69    167.63 o 
   3  13   0    17865.21    17278.69    464.19 o 
   4  13   0      903.68      884.80    349.31 o 
   5  13   0     6389.80     5747.35    222.33 o 
   6  13   0      558.60      669.70    463.45 o 
   0  14   0       14.62       94.87    173.85 o 
   1  14   0      138.98       69.97    121.09 o 
   2  14   0      164.90      278.42    149.97 o 
   3  14   0     1661.67     1670.13    109.21 o 
   4  14   0      194.76      340.34    173.72 o 
   5  14   0     1627.65     1356.24    391.36 o 
   1  15   0      991.52     1044.61     73.13 o 
   2  15   0      522.91      541.12     90.15 o 
   3  15   0      128.18      265.65    198.63 o 
   4  15   0     1337.77     1528.64    174.62 o 
   0  16   0    29558.15    31151.12    372.10 o 
   1  16   0      571.18      580.63     77.91 o 
   2  16   0    21813.89    22991.68    351.35 o 
   3  16   0     1554.62     1663.43     88.97 o 
   4  16   0    11048.23    11911.30    348.65 o 
   1  17   0      757.02      738.57     64.47 o 
   2  17   0      704.23      722.98     89.45 o 
   3  17   0      571.92      559.74    159.47 o 
   0  18   0        4.67      107.09    160.89 o 
  -8   1   1      646.20      696.92    103.90 o 
  -7   1   1     3530.42     3448.77    120.40 o 
  -6   1   1      706.67      688.87     50.27 o 
  -5   1   1     6853.37     6418.77    125.57 o 
  -4   1   1      467.94      482.78     34.57 o 
  -3   1   1    10304.46    10796.01    114.60 o 
  -2   1   1     1983.67     2038.50     49.23 o 
  -1   1   1     9255.20     9906.56    100.39 o 
   0   1   1     3927.23     4555.93     64.98 o 
   1   1   1     8955.68     9281.06     65.57 o 
   2   1   1     6232.41     6000.35     65.73 o 
   3   1   1    18347.30    17991.19    118.60 o 
   4   1   1    10688.91    10183.66    106.73 o 
   5   1   1    10326.35     9367.43    122.42 o 
   6   1   1     7913.06     7457.91    129.56 o 
   7   1   1     5111.91     5021.61    134.30 o 
   8   1   1     6303.73     6244.18    188.06 o 
  -8   2   1    13969.97    13974.69    339.40 o 
  -7   2   1       81.33      363.20    201.78 o 
  -6   2   1    31855.69    30457.32    287.21 o 
  -5   2   1     1825.75     1786.43     52.54 o 
  -4   2   1    52515.80    49961.30    303.45 o 
  -3   2   1     9265.41     9419.71    116.42 o 
  -2   2   1    29602.65    31551.48    185.63 o 
  -1   2   1    41139.57    46003.46    241.33 o 
   0   2   1    12673.76    13563.36    178.16 o 
   1   2   1   101068.13   106103.98    360.45 o 
   2   2   1    10982.92    11208.24    100.48 o 
   3   2   1    84343.53    82328.63    348.40 o 
   4   2   1       12.61      193.66     79.96 o 
   5   2   1    42014.23    39762.27    285.59 o 
   6   2   1      691.58      659.63     49.29 o 
   7   2   1    14963.58    14567.04    270.98 o 
   8   2   1      114.93      416.80    208.40 o 
  -8   3   1       84.86      211.07    114.46 o 
  -7   3   1    11098.83    11235.75    219.04 o 
  -6   3   1     1683.73     1582.40     54.91 o 
  -5   3   1    36292.70    34361.47    281.88 o 
  -4   3   1    16844.86    16391.11    170.91 o 
  -3   3   1    59976.44    56981.13    303.67 o 
  -2   3   1   103704.77   103590.71    430.11 o 
  -1   3   1    70420.61    77329.65    385.23 o 
   0   3   1    96037.45    95154.08    766.32 o 
   1   3   1    27348.97    30413.47    182.12 o 
   2   3   1    78721.05    80866.52    326.18 o 
   3   3   1     2249.11     2225.80     51.17 o 
   4   3   1    41179.64    39789.04    255.49 o 
   5   3   1     2004.02     2026.26     55.29 o 
   6   3   1     7220.34     7093.48    151.54 o 
   7   3   1     5047.30     4916.59    134.48 o 
   8   3   1     1461.41     1523.46     84.28 o 
  -8   4   1       55.47      474.92    186.59 o 
  -7   4   1     1492.30     1514.15     74.00 o 
  -6   4   1        0.34      149.88    187.54 o 
  -5   4   1     1128.93     1109.99     51.12 o 
  -4   4   1      454.25      536.80     44.37 o 
  -3   4   1        8.18       41.81    104.16 o 
  -2   4   1     2108.48     2183.37     56.48 o 
  -1   4   1     3359.51     3501.33     97.92 o 
   0   4   1     9098.70     8609.39    187.97 o 
   1   4   1      136.41      156.71    120.71 o 
   2   4   1    39236.79    42342.66    231.75 o 
   3   4   1     2027.41     1909.74     54.02 o 
   4   4   1    23833.51    24243.81    203.20 o 
   5   4   1      145.87      212.37     86.37 o 
   6   4   1    15212.23    14721.66    203.50 o 
   7   4   1     1509.05     1601.74     80.39 o 
   8   4   1     7244.99     6738.93    180.06 o 
  -8   5   1      283.25      583.94    199.46 o 
  -7   5   1    13380.83    13333.81    319.61 o 
  -6   5   1      186.00      293.62    138.98 o 
  -5   5   1    28267.58    27752.18    275.15 o 
  -4   5   1     5197.25     5370.00    130.07 o 
  -3   5   1    35822.17    35616.92    266.85 o 
  -2   5   1    18294.93    19238.75    192.50 o 
  -1   5   1    24115.87    24234.00    300.78 o 
   0   5   1   100188.94   104316.03    618.87 o 
   1   5   1     3203.80     3598.18     90.99 o 
   2   5   1    81816.84    86723.81    401.85 o 
   3   5   1     1306.25     1264.22     39.93 o 
   4   5   1    28247.40    29139.79    241.60 o 
   5   5   1     2116.64     2060.06     57.76 o 
   6   5   1    15078.47    15052.32    265.81 o 
   7   5   1     2373.55     2450.18     85.57 o 
   8   5   1     3470.34     3347.65    116.00 o 
  -8   6   1     6773.07     7318.69    222.95 o 
  -7   6   1      643.19      665.84    200.46 o 
  -6   6   1    15586.22    16422.18    333.06 o 
  -5   6   1     8845.52     8885.98    188.07 o 
  -4   6   1    37756.23    38907.11    329.20 o 
  -3   6   1    27191.34    28427.17    259.73 o 
  -2   6   1    69322.34    70121.11    448.66 o 
  -1   6   1    72825.53    76046.84    587.05 o 
   0   6   1    50512.45    47963.02    361.67 o 
   1   6   1    69128.95    66861.80    480.57 o 
   2   6   1    17870.84    18435.79    191.49 o 
   3   6   1    35614.12    37108.26    269.36 o 
   4   6   1     1813.32     1842.65     53.54 o 
   5   6   1    14571.85    14460.03    204.57 o 
   6   6   1       36.73      417.92    181.69 o 
   7   6   1     5969.44     5936.67    184.24 o 
   8   6   1     1008.24     1058.32     98.62 o 
  -8   7   1      400.89      505.32    199.53 o 
  -7   7   1     1179.09     1248.44    138.47 o 
  -6   7   1     1787.63     1832.22     87.14 o 
  -5   7   1     2667.07     2770.14     70.47 o 
  -4   7   1     4946.12     4792.86    127.85 o 
  -3   7   1     8082.64     8356.19    178.72 o 
  -2   7   1     2781.39     2836.13     89.01 o 
  -1   7   1    19148.81    18329.78    274.25 o 
   0   7   1     5092.27     4942.09    124.25 o 
   1   7   1    27715.61    26130.03    352.68 o 
   2   7   1     2417.66     2460.76     66.24 o 
   3   7   1    16185.62    17285.18    207.46 o 
   4   7   1      587.98      742.91     72.57 o 
   5   7   1     6642.14     7061.60    163.07 o 
   6   7   1      941.15      926.80     84.41 o 
   7   7   1     2162.21     2274.79    104.45 o 
   8   7   1     1168.15     1347.96    106.77 o 
  -6   8   1       37.49       91.70    305.18 o 
  -5   8   1      292.88      382.62    142.23 o 
  -4   8   1       19.62      346.25    172.39 o 
  -3   8   1       10.77      508.84    279.97 o 
  -2   8   1      239.33      428.45    174.07 o 
  -1   8   1      489.68      356.07    133.65 o 
   0   8   1      126.44      159.30    125.04 o 
   1   8   1      515.67      464.28    402.23 o 
   2   8   1       87.78      317.77    139.92 o 
   3   8   1        5.11       18.83    228.37 o 
   4   8   1      115.23      131.86    130.88 o 
   5   8   1      534.35      653.26     80.13 o 
   6   8   1      117.65      480.66    186.64 o 
   7   8   1       39.90      219.35    247.23 o 
  -7   9   1     1611.86     1355.04    195.93 o 
  -6   9   1     1351.09     1338.56    129.48 o 
  -5   9   1     3344.40     3171.71    139.70 o 
  -4   9   1     3127.71     3149.36    103.57 o 
  -3   9   1     2601.83     2480.76     92.31 o 
  -2   9   1     2123.11     1849.67     92.68 o 
  -1   9   1    12067.89    11748.46    200.77 o 
   0   9   1      774.43      762.94     52.55 o 
   1   9   1    16341.43    15433.72    271.45 o 
   2   9   1     2461.24     2497.91    104.72 o 
   3   9   1    10514.36    10539.60    231.18 o 
   4   9   1     3025.66     3221.23     90.89 o 
   5   9   1     8646.70     9410.89    251.64 o 
   6   9   1     2639.21     2799.00    116.25 o 
   7   9   1     2264.44     2258.94    108.65 o 
  -7  10   1      400.51      581.96    292.82 o 
  -6  10   1     8760.91     8303.23    283.18 o 
  -5  10   1     2494.75     2468.51    139.44 o 
  -4  10   1    17868.32    17323.85    340.82 o 
  -3  10   1    13059.02    12325.98    269.09 o 
  -2  10   1    25350.71    24674.43    342.85 o 
  -1  10   1    24749.37    24323.34    260.43 o 
   0  10   1    20051.43    19497.01    219.66 o 
   1  10   1    30011.59    28810.07    327.13 o 
   2  10   1     5331.82     4711.33    143.09 o 
   3  10   1    14697.78    14842.56    298.09 o 
   4  10   1      801.06      697.40    168.52 o 
   5  10   1     6606.41     6605.26    188.65 o 
   6  10   1      220.11      381.97    264.51 o 
   7  10   1     2245.44     2426.73    121.68 o 
  -6  11   1       24.54      407.13    407.13 o 
  -5  11   1    14450.13    12557.00    335.24 o 
  -4  11   1     1658.44     1685.43    150.36 o 
  -3  11   1    14899.67    14165.36    297.64 o 
  -2  11   1     9742.28     9221.80    207.68 o 
  -1  11   1    10698.36    10340.01    180.67 o 
   0  11   1    24058.87    23720.00    245.42 o 
   1  11   1      996.65     1006.56     60.42 o 
   2  11   1    30730.78    29058.91    424.04 o 
   3  11   1      555.95      665.86    285.51 o 
   4  11   1    22149.09    20779.86    436.37 o 
   5  11   1      784.07      517.87    243.24 o 
   6  11   1     8890.37     8729.68    236.99 o 
  -6  12   1       64.52      167.28    446.07 o 
  -5  12   1        9.53      129.35    387.55 o 
  -4  12   1        5.93      165.29    251.60 o 
  -3  12   1      698.12      780.90     84.83 o 
  -2  12   1      236.12      241.32    185.76 o 
  -1  12   1      411.94      436.72     64.42 o 
   0  12   1     1773.47     1778.13     58.88 o 
   1  12   1     1409.19     1334.92     59.03 o 
   2  12   1     3047.19     3262.07     92.59 o 
   3  12   1       32.32      432.83    309.34 o 
   4  12   1     7904.31     8205.73    258.92 o 
   5  12   1      235.97      565.03    362.90 o 
   6  12   1     6388.12     6946.88    247.93 o 
  -6  13   1      196.28      445.29    400.76 o 
  -5  13   1     6189.10     6340.83    206.70 o 
  -4  13   1     2762.28     2477.87    121.73 o 
  -3  13   1     9362.18     9730.78    260.83 o 
  -2  13   1     8051.27     8261.01    215.81 o 
  -1  13   1     3788.13     4003.66     95.81 o 
   0  13   1    12133.27    12192.57    188.12 o 
   1  13   1     1876.81     1920.77     61.83 o 
   2  13   1    12039.45    12235.44    293.39 o 
   3  13   1      198.47      204.80    262.30 o 
   4  13   1     8579.14     7120.32    241.85 o 
   5  13   1     1117.64     1238.73    220.65 o 
   6  13   1     2676.53     2334.69    187.69 o 
  -5  14   1      488.52      429.31    223.84 o 
  -4  14   1    10220.67    10328.27    294.78 o 
  -3  14   1     4329.62     4369.54    139.05 o 
  -2  14   1     8142.26     8128.67    223.87 o 
  -1  14   1     7979.96     8054.86    198.95 o 
   0  14   1     4568.38     4314.05    116.92 o 
   1  14   1    15060.44    14797.26    266.43 o 
   2  14   1     1149.77     1260.90     75.63 o 
   3  14   1    14504.04    14547.88    382.39 o 
   4  14   1       84.53      232.59    418.71 o 
   5  14   1    10675.38     8578.96    282.15 o 
  -4  15   1       32.11      325.96    158.46 o 
  -3  15   1     1107.35     1256.42     74.61 o 
  -1  15   1      666.05      759.80     59.31 o 
   0  15   1      177.35      345.71    139.46 o 
   1  15   1      716.17      488.81    135.56 o 
   2  15   1      883.41      929.83     96.64 o 
   3  15   1      869.75      942.95    119.92 o 
   4  15   1     1826.74     1796.55    128.41 o 
  -4  16   1      150.71      184.94    207.93 o 
  -3  16   1      109.95      326.05    140.15 o 
  -2  16   1      233.68       18.35    182.06 o 
  -1  16   1      218.31      230.74    177.40 o 
   0  16   1      477.03      330.63    120.01 o 
   1  16   1        6.43      348.18    174.09 o 
   2  16   1      392.57      338.61     90.83 o 
   3  16   1       16.40      486.35    218.84 o 
   4  16   1       70.63      191.49    287.11 o 
  -2  17   1      448.37      345.26    137.37 o 
  -1  17   1     1510.08     1651.63     76.92 o 
   0  17   1      555.26      448.04    138.65 o 
   1  17   1     1903.56     2054.38     78.49 o 
   2  17   1      411.23      598.38     89.86 o 
   0  18   1     1041.71     1147.19     71.88 o 
  -8   0   2     4684.80     4718.27    129.17 o 
  -7   0   2    30748.64    30031.59    326.07 o 
  -6   0   2     5552.68     5633.00    127.84 o 
  -5   0   2    99484.63    97592.98    440.73 o 
  -4   0   2     1195.25     1161.70     34.47 o 
  -3   0   2   260567.02   271700.78    775.43 o 
  -2   0   2     1937.95     2106.22     49.38 o 
  -1   0   2   292078.09   343087.44   1062.72 o 
   0   0   2     8614.07     9429.34    117.06 o 
   1   0   2   165114.81   195495.88    475.37 o 
   2   0   2    86233.67    95603.54    292.59 o 
   3   0   2    50882.08    52000.75    218.25 o 
   4   0   2    13907.86    13390.94    121.29 o 
   5   0   2     3815.88     3523.77     73.70 o 
   6   0   2    16679.81    15932.78    175.16 o 
   7   0   2      596.70      732.45     82.09 o 
   8   0   2     8446.73     7870.90    207.72 o 
  -8   1   2      461.42      429.54    110.45 o 
  -7   1   2     1157.66     1107.74     83.74 o 
  -6   1   2     3078.95     3087.97     81.97 o 
  -5   1   2       79.24      112.03     95.64 o 
  -4   1   2      857.43      855.40     38.58 o 
  -3   1   2     6300.90     6447.03    107.16 o 
  -2   1   2     9292.54     9900.77    120.29 o 
  -1   1   2    39505.89    41723.12    325.71 o 
   0   1   2      830.57      843.13     51.90 o 
   1   1   2    77744.84    87228.77    265.25 o 
   2   1   2     2216.36     2373.22     54.73 o 
   3   1   2    35265.06    35020.74    173.06 o 
   4   1   2     1531.32     1582.66     40.21 o 
   5   1   2    16952.00    15663.52    153.79 o 
   6   1   2     4792.35     4804.10    109.72 o 
   7   1   2     2693.80     2655.94    102.48 o 
   8   1   2     2969.40     2909.11    113.86 o 
  -8   2   2       30.13      400.54    240.13 o 
  -6   2   2      966.72     1007.74     56.22 o 
  -5   2   2      109.89      222.86     68.99 o 
  -4   2   2     1213.05     1302.21     43.09 o 
  -3   2   2       92.35      316.11     55.78 o 
  -2   2   2    35446.77    37523.57    233.41 o 
  -1   2   2      319.82      536.50     58.44 o 
   0   2   2    24195.28    27106.36    207.49 o 
   1   2   2    11448.04    12129.19    107.02 o 
   2   2   2    26169.60    27983.76    160.61 o 
   3   2   2    20429.12    19863.93    150.93 o 
   4   2   2    11296.65    10838.91    130.95 o 
   5   2   2    18201.76    17968.11    192.08 o 
   6   2   2     2944.05     2842.98     74.49 o 
   7   2   2    12035.31    11383.95    250.86 o 
   8   2   2      101.74      394.52    200.07 o 
  -8   3   2     4907.14     5093.33    140.43 o 
  -7   3   2     2468.76     2550.17     78.46 o 
  -6   3   2    26034.51    25289.18    274.33 o 
  -5   3   2     1450.95     1509.80     54.65 o 
  -4   3   2    51986.56    48604.90    322.38 o 
  -3   3   2     1627.87     1652.29     45.49 o 
  -2   3   2    97129.06    97373.52    455.37 o 
  -1   3   2     1540.54     1672.56     68.90 o 
   0   3   2    92954.70   108945.06    542.59 o 
   1   3   2     1354.18     1485.21     45.42 o 
   2   3   2    61116.75    61390.27    276.99 o 
   3   3   2     3101.56     3064.46     78.38 o 
   4   3   2    25129.16    24061.85    196.62 o 
   5   3   2     4535.83     4294.12    116.84 o 
   6   3   2     3388.32     3221.43     87.50 o 
   7   3   2     2619.46     2459.63     81.21 o 
   8   3   2     1718.67     1530.15    102.06 o 
  -8   4   2      231.35      594.61    162.97 o 
  -7   4   2        1.13      540.60    197.81 o 
  -6   4   2      937.71      967.25     56.45 o 
  -5   4   2      402.46      362.29     98.47 o 
  -4   4   2        8.25      184.85    115.17 o 
  -3   4   2     4045.50     4116.54     91.31 o 
  -2   4   2     3421.14     3483.96     90.65 o 
  -1   4   2     3969.82     4183.32    114.19 o 
   0   4   2     2315.84     2630.28    101.92 o 
   1   4   2     1162.79     1171.12     43.26 o 
   2   4   2    10005.92    10235.61    118.96 o 
   3   4   2     1499.62     1471.26     41.22 o 
   4   4   2      670.01      758.23     40.00 o 
   5   4   2      517.08      537.47     43.87 o 
   6   4   2      154.36      320.50    117.92 o 
   7   4   2     1613.32     1449.80     81.90 o 
   8   4   2       46.33       46.95    235.01 o 
  -8   5   2     5391.38     5697.55    200.84 o 
  -7   5   2     5727.93     5880.87    196.11 o 
  -6   5   2     9797.68     9141.42    269.34 o 
  -5   5   2     6186.04     6075.06    157.50 o 
  -4   5   2    32118.93    32584.82    289.81 o 
  -3   5   2     2803.44     2818.85     79.81 o 
  -2   5   2    34496.90    35746.46    284.10 o 
  -1   5   2     4046.79     4228.31    120.52 o 
   0   5   2    69567.62    69172.44    508.44 o 
   1   5   2     7023.77     7395.32    141.62 o 
   2   5   2    47879.44    49821.93    290.91 o 
   3   5   2    13730.83    13524.96    151.80 o 
   4   5   2    25270.65    24889.86    223.07 o 
   5   5   2     5687.60     5781.58    136.34 o 
   6   5   2    14796.34    14620.59    267.72 o 
   7   5   2     2227.67     2069.48     87.49 o 
   8   5   2     2822.54     2776.71    109.08 o 
  -8   6   2        0.39      107.34    322.01 o 
  -6   6   2       45.98       52.82    263.62 o 
  -5   6   2      779.25      726.42     69.92 o 
  -4   6   2     4408.14     4605.33    119.39 o 
  -3   6   2       80.03       95.16    228.47 o 
  -2   6   2     7590.25     7541.40    145.62 o 
  -1   6   2       18.05       44.02    219.11 o 
   0   6   2    19478.45    17404.94    259.15 o 
   1   6   2     1905.35     1975.66     70.40 o 
   2   6   2    11659.08    12366.59    162.42 o 
   3   6   2    16864.70    17514.46    186.72 o 
   4   6   2     9846.94     9825.13    156.17 o 
   5   6   2    15431.79    15299.28    209.52 o 
   6   6   2     1654.75     1709.66     78.74 o 
   7   6   2     9585.45     9190.36    266.81 o 
   8   6   2       57.28      416.47    249.93 o 
  -8   7   2      579.32      525.70    224.88 o 
  -7   7   2       70.98      102.96    308.64 o 
  -6   7   2     1744.67     1836.03    102.88 o 
  -5   7   2      556.70      672.48     83.08 o 
  -4   7   2     8448.57     8635.07    188.73 o 
  -3   7   2     4676.88     4555.44    119.23 o 
  -2   7   2     4236.90     4228.67    121.54 o 
  -1   7   2     6255.81     6128.17    165.54 o 
   0   7   2      195.41      406.41    128.53 o 
   1   7   2    16528.38    16014.42    265.99 o 
   2   7   2       42.28      180.25    141.60 o 
   3   7   2    16202.28    16900.74    211.91 o 
   4   7   2     7328.69     7660.33    160.99 o 
   5   7   2     5442.73     5521.98    144.24 o 
   6   7   2     8980.15     9511.36    254.43 o 
   7   7   2     1799.13     1616.67     96.69 o 
   8   7   2     5689.45     5731.70    198.71 o 
  -7   8   2    15863.89    15590.57    365.35 o 
  -6   8   2     6999.68     6948.54    223.42 o 
  -5   8   2    36238.89    36836.29    412.83 o 
  -4   8   2     1231.70     1420.49     74.74 o 
  -3   8   2    63657.45    63747.35    526.74 o 
  -2   8   2     1787.80     1951.58     81.22 o 
  -1   8   2    78592.81    80242.31    526.03 o 
   0   8   2    31238.89    30702.31    285.08 o 
   1   8   2    59812.63    54605.80    568.99 o 
   2   8   2    30312.01    30309.89    340.01 o 
   3   8   2    35102.48    35792.09    343.25 o 
   4   8   2    33002.18    34541.99    333.93 o 
   5   8   2    11278.23    11703.29    225.48 o 
   6   8   2    11234.73    11734.72    287.49 o 
   7   8   2     1637.90     1471.54    107.20 o 
  -7   9   2       16.36       88.76    399.54 o 
  -6   9   2     3334.85     3050.73    143.01 o 
  -4   9   2    11817.29    11389.78    247.00 o 
  -3   9   2     2036.16     1882.64    103.91 o 
  -2   9   2     7935.87     7484.91    206.83 o 
  -1   9   2     7771.13     7629.79    166.40 o 
   0   9   2     6856.95     6550.85    154.61 o 
   1   9   2     5050.76     4644.35    123.99 o 
   2   9   2       70.13      104.20    219.89 o 
   3   9   2     8848.57     9164.88    221.26 o 
   4   9   2     4933.85     5117.94    128.27 o 
   5   9   2     4892.00     4971.09    163.91 o 
   6   9   2     4623.21     4685.74    159.31 o 
   7   9   2     1769.03     1736.19    112.40 o 
  -7  10   2       75.97      463.94    463.94 o 
  -6  10   2      227.99      143.64    431.41 o 
  -5  10   2       35.62      132.54    441.88 o 
  -4  10   2     2149.63     2237.40    100.87 o 
  -3  10   2      750.79      730.77    163.13 o 
  -2  10   2     4580.15     4396.24    110.11 o 
  -1  10   2     2127.44     2082.30     62.75 o 
   0  10   2    15145.85    14957.87    201.97 o 
   1  10   2     3895.81     3890.28    111.86 o 
   2  10   2    10916.25     9884.11    252.03 o 
   3  10   2     7077.96     7065.52    166.53 o 
   4  10   2     5269.19     5219.05    142.05 o 
   5  10   2     5474.77     5949.60    179.12 o 
   6  10   2      974.88     1040.23    110.89 o 
   7  10   2     4384.43     4846.79    177.58 o 
  -6  11   2     6095.89     5586.74    220.60 o 
  -5  11   2     1514.48     1502.37    229.62 o 
  -4  11   2    14135.53    12811.23    395.35 o 
  -3  11   2      212.21      468.15    209.23 o 
  -2  11   2    21474.65    20556.70    298.72 o 
  -1  11   2      402.49      371.35     72.26 o 
   0  11   2    21020.63    21108.89    238.54 o 
   1  11   2     2381.39     2227.90     66.48 o 
   2  11   2    15934.51    14402.97    355.41 o 
   3  11   2     2826.15     2823.60    126.88 o 
   4  11   2     7903.12     7385.15    221.14 o 
   5  11   2     2125.37     2225.80    117.03 o 
   6  11   2     4928.16     4690.26    181.22 o 
  -6  12   2      174.54      368.44    320.24 o 
  -4  12   2        5.17      148.17    148.17 o 
  -3  12   2     1098.70     1115.81     78.58 o 
  -2  12   2      293.99      274.42    159.12 o 
  -1  12   2     1517.23     1493.18     53.64 o 
   0  12   2       92.81      109.09    129.39 o 
   1  12   2      116.32      193.50    165.86 o 
   2  12   2     1404.27     1591.53     78.94 o 
   3  12   2      143.89      615.52    370.63 o 
   4  12   2      237.16      538.38    372.95 o 
   5  12   2       42.81      370.72    252.61 o 
  -6  13   2     8014.75     7956.37    259.11 o 
  -5  13   2     1027.42      888.70    145.01 o 
  -4  13   2    13462.54    13056.00    330.26 o 
  -3  13   2      549.48      510.35    177.14 o 
  -2  13   2    24270.29    24295.79    336.47 o 
  -1  13   2      267.21      442.05    115.04 o 
   0  13   2    20489.17    21246.51    244.14 o 
   1  13   2       28.09      178.26    123.98 o 
   2  13   2    10909.48    10589.98    288.54 o 
   3  13   2      227.97      366.82    366.82 o 
   4  13   2     4054.77     3736.17    195.69 o 
   5  13   2     1017.67      987.05    353.06 o 
  -5  14   2       76.23       57.72    260.22 o 
  -4  14   2      170.27      178.59    165.14 o 
  -3  14   2       15.85      100.01    145.49 o 
  -2  14   2     2407.01     2367.11     81.40 o 
  -1  14   2      181.08      247.12    126.98 o 
   0  14   2     5738.56     5994.99    184.10 o 
   1  14   2     1509.81     1558.99     74.75 o 
   2  14   2     6120.78     6326.87    219.24 o 
   3  14   2     1605.96     1630.62    106.72 o 
   4  14   2     2149.80     1765.07    154.19 o 
   5  14   2     2446.86     2399.50    283.45 o 
  -4  15   2      589.18      702.38     83.79 o 
  -3  15   2      644.68      531.27     91.65 o 
  -2  15   2      749.94      854.61     64.48 o 
  -1  15   2     3348.02     3337.04    107.89 o 
   0  15   2        5.69       92.42    122.99 o 
   1  15   2     5527.92     5765.19    192.74 o 
   2  15   2      908.43      940.45     74.57 o 
   3  15   2     3574.56     3717.51    123.26 o 
   4  15   2     1367.36     1489.20    125.27 o 
  -3  16   2    18251.15    19589.52    330.49 o 
  -2  16   2      175.85      250.52    144.34 o 
  -1  16   2    19823.31    20985.62    314.23 o 
   0  16   2     1095.44     1125.57     61.11 o 
   1  16   2    13954.66    14770.59    275.77 o 
   2  16   2     3067.41     3186.48    114.88 o 
   3  16   2     4268.02     4793.71    160.93 o 
  -2  17   2      480.10      437.13    136.16 o 
  -1  17   2     2496.85     2703.06     95.90 o 
   0  17   2      202.36      315.63    127.23 o 
   1  17   2     4631.09     4929.52    134.31 o 
   2  17   2       29.62      144.76    165.79 o 
  -8   1   3     2900.34     2982.18    112.59 o 
  -7   1   3     1014.37      912.97     82.71 o 
  -6   1   3     3695.80     3783.60     97.55 o 
  -5   1   3     1551.01     1482.74     54.68 o 
  -4   1   3    11966.93    12329.92    166.22 o 
  -3   1   3       16.71      203.45     82.16 o 
  -2   1   3    46367.63    48102.71    318.16 o 
  -1   1   3     3522.35     3236.24    168.43 o 
   0   1   3    31569.39    33353.02    267.12 o 
   1   1   3     9136.03     9425.43     86.64 o 
   2   1   3    55737.55    59786.12    225.76 o 
   3   1   3    14170.79    14132.43    111.46 o 
   4   1   3    39611.25    39102.44    215.51 o 
   5   1   3    20472.08    18988.99    170.63 o 
   6   1   3    14985.85    13718.66    168.94 o 
   7   1   3     8516.66     7950.99    228.37 o 
   8   1   3     4437.00     4081.67    149.64 o 
  -8   2   3       96.18      283.72    283.72 o 
  -7   2   3    12521.89    12586.97    307.18 o 
  -6   2   3     2730.70     2740.35     74.91 o 
  -5   2   3    11137.36    10996.09    182.21 o 
  -4   2   3    16827.51    16996.96    192.61 o 
  -3   2   3     4487.95     4934.53    116.11 o 
  -2   2   3    51885.18    53742.45    349.63 o 
  -1   2   3     9380.89     8248.73    247.60 o 
   0   2   3    73212.61    76919.66    435.16 o 
   1   2   3      161.78      148.92     91.85 o 
   2   2   3    78594.25    80850.32    332.97 o 
   3   2   3      667.10      706.09     32.17 o 
   4   2   3    30875.24    29464.78    222.94 o 
   5   2   3       30.42       81.68    128.38 o 
   6   2   3     4307.18     4168.48     95.77 o 
   7   2   3       62.33      293.72    133.77 o 
   8   2   3      534.54      306.92    188.12 o 
  -8   3   3     7983.13     8320.40    191.27 o 
  -7   3   3     7321.58     7524.74    182.21 o 
  -6   3   3    12748.24    12728.09    215.50 o 
  -5   3   3    24325.95    23636.05    255.46 o 
  -4   3   3    15688.45    15630.81    192.00 o 
  -3   3   3    48642.30    47195.45    321.08 o 
  -2   3   3    12751.87    12757.20    179.30 o 
  -1   3   3    60415.19    60571.80    521.08 o 
   0   3   3     2000.71     2091.39     68.90 o 
   1   3   3    41490.56    44304.64    244.71 o 
   2   3   3     6144.60     6256.26     95.28 o 
   3   3   3     5614.56     5484.22     98.99 o 
   4   3   3    15262.12    14435.64    161.39 o 
   5   3   3     1189.98     1210.97     44.25 o 
   6   3   3     8679.96     8318.05    166.16 o 
   7   3   3       12.42      312.25    195.12 o 
   8   3   3     2476.79     2413.56    104.78 o 
  -8   4   3      633.58      671.12    127.90 o 
  -7   4   3      921.75      920.44     76.54 o 
  -6   4   3     2842.43     3068.11     94.21 o 
  -5   4   3     5610.78     5945.63    139.85 o 
  -4   4   3     8277.76     9040.24    162.10 o 
  -3   4   3    25239.19    25599.17    247.06 o 
  -2   4   3     7721.85     7838.60    137.58 o 
  -1   4   3    82594.82    94122.11    513.06 o 
   0   4   3     8487.85     8656.81    138.57 o 
   1   4   3   105880.98   115861.16    503.97 o 
   2   4   3        6.90      327.65    131.06 o 
   3   4   3    67786.43    69050.30    357.76 o 
   4   4   3     7131.09     7115.90    126.93 o 
   5   4   3    44067.01    42854.25    324.25 o 
   6   4   3     8738.96     8404.99    209.10 o 
   7   4   3    13920.16    13017.02    279.55 o 
   8   4   3     9454.63     8491.79    270.51 o 
  -8   5   3     5408.94     5654.50    178.69 o 
  -7   5   3     2071.85     2572.71    105.67 o 
  -6   5   3     7563.01     7640.80    263.23 o 
  -5   5   3    10618.65    10421.81    206.57 o 
  -4   5   3     3852.46     3943.94    103.41 o 
  -3   5   3    46017.29    45545.00    356.15 o 
  -2   5   3       34.27      246.52    149.43 o 
  -1   5   3    57009.79    62001.23    386.24 o 
   0   5   3     4090.70     4163.34    118.40 o 
   1   5   3    37798.09    40029.28    284.37 o 
   2   5   3    15370.65    16295.54    165.99 o 
   3   5   3    21897.00    22230.55    196.21 o 
   4   5   3     7470.00     7448.10    140.40 o 
   5   5   3     2643.11     2756.45     80.87 o 
   6   5   3     2620.09     2863.08     94.84 o 
   7   5   3       81.35      304.99    156.77 o 
   8   5   3     1143.23     1104.68     92.77 o 
  -8   6   3     2164.94     2407.27    139.37 o 
  -7   6   3     9796.30    10551.51    351.90 o 
  -6   6   3     8878.15     9105.38    314.61 o 
  -5   6   3    23568.67    24783.64    307.32 o 
  -4   6   3    19453.97    19881.13    265.85 o 
  -3   6   3    23544.52    22896.61    276.97 o 
  -2   6   3    39831.46    42561.49    372.01 o 
  -1   6   3    18358.62    18146.30    249.00 o 
   0   6   3    29778.97    29875.35    310.53 o 
   1   6   3     1452.76     1519.56     58.52 o 
   2   6   3    12461.09    12977.05    171.24 o 
   3   6   3        6.48       91.45    110.28 o 
   4   6   3     7011.82     6581.10    140.92 o 
   5   6   3     1434.15     1450.31     54.85 o 
   6   6   3     2847.37     2717.37     96.63 o 
   7   6   3     1619.24     1527.95     91.22 o 
   8   6   3     1077.18      963.31    103.30 o 
  -7   7   3        4.31       96.34    241.09 o 
  -6   7   3     6238.61     6264.76    167.86 o 
  -5   7   3      289.20      361.32    126.31 o 
  -4   7   3    17900.55    18833.62    274.11 o 
  -3   7   3       14.87      337.93    159.92 o 
  -2   7   3    31124.00    32093.68    326.57 o 
  -1   7   3      167.25      501.75    181.12 o 
   0   7   3    54324.42    51612.88    426.59 o 
   1   7   3      115.51      259.11    143.14 o 
   2   7   3    25810.88    26690.84    274.43 o 
   3   7   3     2026.59     2063.09     61.26 o 
   4   7   3    12182.64    12768.51    200.49 o 
   5   7   3     2768.77     2809.86     80.36 o 
   6   7   3     4711.03     4977.96    154.73 o 
   7   7   3     3967.28     4106.76    121.19 o 
  -7   8   3       25.61      575.61    206.38 o 
  -6   8   3       40.72      223.27    335.02 o 
  -5   8   3      158.23      406.87    169.55 o 
  -4   8   3      367.89      532.65    168.73 o 
  -2   8   3      127.48      320.76    178.12 o 
  -1   8   3      161.47      224.17    110.62 o 
   0   8   3      514.76      543.92     95.64 o 
   1   8   3      314.13      526.37    184.68 o 
   2   8   3      215.16      197.78    161.80 o 
   3   8   3      101.71       81.70    195.94 o 
   4   8   3      279.79      535.87    198.04 o 
   5   8   3      353.62      292.84    153.27 o 
   6   8   3       12.23       49.39    246.72 o 
   7   8   3       33.81      460.21    233.04 o 
  -7   9   3        6.99      475.82    307.59 o 
  -6   9   3     3760.83     3293.53    158.32 o 
  -4   9   3     9632.12     8951.17    216.03 o 
  -3   9   3       10.78      132.53    182.16 o 
  -2   9   3    18832.62    18607.75    264.78 o 
  -1   9   3      170.06      174.48    111.10 o 
   0   9   3    33745.92    32833.17    323.04 o 
   1   9   3     3048.76     2905.27     99.33 o 
   2   9   3    29169.41    29852.94    383.79 o 
   3   9   3     5215.46     5273.98    137.11 o 
   4   9   3    10621.53    10815.54    232.87 o 
   5   9   3     4336.98     4458.60    157.57 o 
   6   9   3     5281.48     5515.67    180.06 o 
   7   9   3     5921.10     5521.47    185.47 o 
  -7  10   3     6042.20     5889.97    206.19 o 
  -6  10   3     3722.35     3104.58    187.47 o 
  -5  10   3     9275.54     8162.86    267.71 o 
  -4  10   3    11078.04    10069.32    270.15 o 
  -3  10   3    14702.54    14783.66    267.27 o 
  -2  10   3    15824.54    15212.28    250.08 o 
  -1  10   3     4233.15     4203.59     95.77 o 
   0  10   3    13416.23    13186.75    204.03 o 
   1  10   3      841.39      903.13     87.39 o 
   2  10   3     5635.86     5035.57    145.91 o 
   3  10   3      440.86      224.14    208.22 o 
   4  10   3     2410.81     2435.05    120.95 o 
   5  10   3      931.01      815.28    134.20 o 
   6  10   3     1015.61      618.07    234.57 o 
   7  10   3      940.58      769.13    251.39 o 
  -6  11   3     4560.45     4295.74    206.31 o 
  -5  11   3     5591.54     5375.32    195.26 o 
  -4  11   3     2972.10     2989.03    117.21 o 
  -3  11   3    12882.14    13068.86    258.29 o 
  -2  11   3       68.80      259.50    128.65 o 
  -1  11   3    23104.33    23108.50    252.88 o 
   0  11   3      837.10      844.01     54.98 o 
   1  11   3    25515.60    24415.89    317.36 o 
   2  11   3     2078.61     1865.55    116.18 o 
   3  11   3    10340.60     9903.72    248.95 o 
   4  11   3     1972.51     1966.01    123.17 o 
   5  11   3     2206.95     2195.95    125.19 o 
   6  11   3      767.57      880.54    243.42 o 
  -6  12   3     2408.95     2080.81    156.99 o 
  -5  12   3     1490.93     1370.43    123.62 o 
  -4  12   3     3239.92     2849.83    115.04 o 
  -3  12   3     5703.74     5719.35    173.40 o 
  -2  12   3     2939.58     2824.30     88.07 o 
  -1  12   3    14667.33    14917.79    206.19 o 
   0  12   3      257.70      287.85     99.38 o 
   1  12   3    22328.76    22517.21    293.70 o 
   2  12   3      403.17      568.42    180.25 o 
   3  12   3    28336.24    25853.21    649.47 o 
   4  12   3     2674.03     2829.36    161.22 o 
   5  12   3    15710.43    15794.15    482.33 o 
   6  12   3     5592.50     5354.33    205.67 o 
  -5  13   3     4980.82     4939.20    163.83 o 
  -4  13   3     1176.51     1089.88     88.63 o 
  -3  13   3     7255.87     7092.79    237.69 o 
  -2  13   3      160.23      247.59    176.89 o 
  -1  13   3    11292.01    11509.82    227.34 o 
   0  13   3      222.46      271.64    117.47 o 
   1  13   3     6678.13     6929.65    209.46 o 
   2  13   3     2875.69     2750.20    101.10 o 
   3  13   3     2881.98     2624.88    127.01 o 
   4  13   3     2801.42     2955.32    208.64 o 
   5  13   3      533.81      805.87    381.63 o 
  -5  14   3     3013.19     3077.95    121.24 o 
  -4  14   3     3872.22     4031.59    135.01 o 
  -3  14   3     2335.34     2336.34     86.78 o 
  -2  14   3     8303.62     8452.58    219.86 o 
  -1  14   3      513.39      289.31    128.37 o 
   0  14   3    12604.37    12993.17    243.32 o 
   1  14   3      365.75      297.48    141.76 o 
   2  14   3    10698.05    10420.10    277.01 o 
   3  14   3       13.62      145.24    261.63 o 
   4  14   3     5305.49     5182.68    181.70 o 
   5  14   3        6.00      593.18    474.35 o 
  -4  15   3     1431.24     1366.65     82.54 o 
  -3  15   3       23.53      335.49    159.43 o 
  -2  15   3     2623.10     2703.16     90.80 o 
  -1  15   3      435.00      431.98     76.65 o 
   0  15   3     3344.22     3306.89    109.61 o 
   1  15   3     1289.59     1292.26     78.11 o 
   2  15   3     4961.08     4985.80    154.46 o 
   3  15   3     2237.18     2291.99    103.48 o 
   4  15   3     4637.85     4616.85    175.26 o 
  -3  16   3      405.57      423.56    149.35 o 
  -2  16   3        2.96      108.81    163.33 o 
  -1  16   3      924.36     1040.97     75.30 o 
   0  16   3       16.01       36.19    180.70 o 
   1  16   3      176.88       37.43    132.36 o 
   2  16   3       17.13      267.50    159.67 o 
  -2  17   3     3318.89     3489.65    116.41 o 
  -1  17   3      275.37      407.96     81.25 o 
   0  17   3     4304.89     4782.04    131.19 o 
   1  17   3      320.12      346.83    147.35 o 
   2  17   3     4180.10     4592.74    135.57 o 
  -8   0   4    20178.40    20178.74    336.24 o 
  -7   0   4      552.47      609.56     94.08 o 
  -6   0   4    44701.13    45812.79    345.15 o 
  -5   0   4       21.42       46.71    171.66 o 
  -4   0   4    74092.13    78445.59    402.34 o 
  -3   0   4     4775.29     4980.64    103.32 o 
  -2   0   4    60365.04    60215.56    394.27 o 
  -1   0   4    30654.86    19376.72    646.34 o 
   0   0   4    14305.97    15509.04    169.14 o 
   1   0   4     4176.59     4662.57     73.16 o 
   2   0   4     3174.15     3311.12     64.13 o 
   3   0   4    12281.10    11979.35    110.46 o 
   4   0   4      619.14      584.82     35.82 o 
   5   0   4     8869.13     8621.58    120.49 o 
   6   0   4       48.12      199.80     89.02 o 
   7   0   4      813.37      760.94    100.54 o 
   8   0   4       59.55      260.69    182.68 o 
  -8   1   4      886.28      955.19    135.12 o 
  -7   1   4      569.71      590.73    103.64 o 
  -6   1   4     5286.13     5535.62    117.10 o 
  -5   1   4      777.54      805.83     53.98 o 
  -4   1   4    34033.29    35476.00    299.80 o 
  -3   1   4       56.88      123.03    204.97 o 
  -2   1   4    56110.70    55090.86    442.67 o 
  -1   1   4     9236.13     8376.97    295.53 o 
   0   1   4    90635.63    85915.36    493.04 o 
   1   1   4     9866.72    10586.68    100.85 o 
   2   1   4    35915.32    36983.35    181.52 o 
   3   1   4    21488.57    21732.87    146.74 o 
   4   1   4     4823.48     4825.94     90.49 o 
   5   1   4    15151.44    14394.06    155.18 o 
   6   1   4      197.48      335.48     87.11 o 
   7   1   4    11790.64    10632.48    253.98 o 
   8   1   4      973.09     1112.20     85.12 o 
  -8   2   4      308.70      676.76    276.82 o 
  -7   2   4     4823.08     5137.40    164.18 o 
  -6   2   4       18.60      202.22    116.15 o 
  -5   2   4    17664.96    17597.81    239.76 o 
  -4   2   4     3230.78     3614.48     94.99 o 
  -3   2   4    28754.15    29885.68    279.75 o 
  -2   2   4     4811.27     4747.71    129.45 o 
  -1   2   4    46047.84    43691.34    575.40 o 
   0   2   4    71418.50    70560.93    438.19 o 
   1   2   4    47364.03    50232.52    264.48 o 
   2   2   4    51794.19    54777.04    274.37 o 
   3   2   4     7166.87     6939.16    106.40 o 
   4   2   4    47109.02    46450.20    295.65 o 
   5   2   4     1111.96     1187.59     43.00 o 
   6   2   4    24613.17    23265.54    311.00 o 
   7   2   4       84.73      294.72     90.49 o 
   8   2   4     9474.09     9321.21    277.60 o 
  -8   3   4      718.50      680.38    188.48 o 
  -7   3   4    12201.70    12526.33    274.95 o 
  -6   3   4     2772.99     2684.73     95.66 o 
  -5   3   4    20601.85    20434.53    260.30 o 
  -4   3   4      272.09      360.42     75.17 o 
  -3   3   4    32577.56    32100.23    298.81 o 
  -2   3   4     2188.65     2201.81     85.68 o 
  -1   3   4    42046.30    39420.28    447.91 o 
   0   3   4      149.33      236.01    106.99 o 
   1   3   4    32128.23    34738.98    226.59 o 
   2   3   4     1687.48     1698.31     49.73 o 
   3   3   4     5076.46     4883.08    100.48 o 
   4   3   4     1097.70     1176.98     42.29 o 
   5   3   4     4857.27     4668.17    121.86 o 
   6   3   4     1520.67     1503.59     70.10 o 
   7   3   4     2700.46     2589.81     87.39 o 
   8   3   4      475.38      608.31    170.69 o 
  -8   4   4      219.87      255.45    194.28 o 
  -7   4   4       15.29      369.47    197.82 o 
  -6   4   4      897.67      847.24    107.96 o 
  -5   4   4      629.35      721.07     81.15 o 
  -4   4   4      311.64      332.31    120.97 o 
  -3   4   4      290.57      295.37    125.40 o 
  -2   4   4       30.71       28.86    134.99 o 
  -1   4   4     2178.92     1983.65     94.94 o 
   0   4   4      699.29      739.82     52.12 o 
   1   4   4     1281.30     1380.98     50.61 o 
   2   4   4    10177.81    10353.29    132.12 o 
   3   4   4      631.75      604.64     39.02 o 
   4   4   4      533.94      577.08     46.09 o 
   5   4   4      171.36      254.23     91.02 o 
   6   4   4      531.28      455.96    131.32 o 
   7   4   4      642.01      596.23     91.65 o 
   8   4   4       76.01      211.06    237.47 o 
  -8   5   4     2735.11     2962.16    137.66 o 
  -7   5   4     5365.01     5641.53    201.27 o 
  -6   5   4     1236.91     1293.93     97.28 o 
  -5   5   4    10325.74    10965.52    218.87 o 
  -4   5   4      216.49      256.75    132.91 o 
  -3   5   4    26008.06    25806.95    291.58 o 
  -2   5   4     3276.33     3504.21    123.00 o 
  -1   5   4    44872.75    44337.93    405.88 o 
   0   5   4     2293.09     2255.63     80.27 o 
   1   5   4    29903.64    31113.46    254.96 o 
   2   5   4     2511.90     2591.74     65.05 o 
   3   5   4    32336.04    32703.41    256.23 o 
   4   5   4      558.48      565.82     52.22 o 
   5   5   4     9000.41     9158.82    173.50 o 
   7   5   4     3998.38     3782.86    143.54 o 
  -8   6   4      169.26      143.11    284.76 o 
  -7   6   4     3132.78     3094.68    143.85 o 
  -6   6   4      132.25      159.01    286.70 o 
  -5   6   4     9686.89    10140.64    224.18 o 
  -4   6   4       28.78       40.10    159.93 o 
  -3   6   4    22072.46    22648.69    292.68 o 
  -2   6   4    13333.16    13880.37    209.77 o 
  -1   6   4    22555.11    22038.62    294.82 o 
   0   6   4    23616.95    23755.66    264.11 o 
   1   6   4    20780.14    21331.88    243.42 o 
   2   6   4    42984.35    43579.64    323.15 o 
   3   6   4     9146.60     9377.48    159.37 o 
   4   6   4    32685.52    32886.66    294.17 o 
   5   6   4      153.07      281.36    134.81 o 
   6   6   4    19754.54    19075.92    334.54 o 
   7   6   4       29.27      172.15    221.54 o 
  -7   7   4     2259.47     2345.66    123.20 o 
  -6   7   4     5916.57     5783.68    156.87 o 
  -5   7   4     1629.04     1906.59     76.29 o 
  -4   7   4     9230.05     9193.03    192.80 o 
  -3   7   4      187.78      360.73    139.25 o 
  -2   7   4    26023.29    26579.17    284.10 o 
  -1   7   4     2306.65     2261.10     64.91 o 
   0   7   4    23491.57    23612.75    278.56 o 
   1   7   4    17576.17    18268.77    261.79 o 
   2   7   4    13614.28    13962.38    214.69 o 
   3   7   4    31068.23    32675.12    308.22 o 
   4   7   4     7365.41     7292.91    172.84 o 
   5   7   4    21994.77    21875.92    342.56 o 
   6   7   4       77.72      263.90    164.11 o 
   7   7   4     9326.72     9469.89    302.34 o 
  -7   8   4      304.64      386.96    314.51 o 
  -6   8   4    15695.14    15456.17    479.85 o 
  -5   8   4     1100.41      829.24    181.46 o 
  -4   8   4    20973.25    21521.42    348.31 o 
  -3   8   4     9123.66     8984.24    185.93 o 
  -2   8   4    25379.23    25752.09    291.36 o 
  -1   8   4    19304.03    18803.13    235.01 o 
   0   8   4    28738.73    28147.30    312.20 o 
   1   8   4    25051.79    25277.05    352.30 o 
   2   8   4     6672.62     6825.54    158.11 o 
   3   8   4     7411.20     7828.89    185.26 o 
   4   8   4     3024.70     3151.62     88.40 o 
   5   8   4      844.81      862.00     79.97 o 
   6   8   4      732.28      856.78     91.68 o 
   7   8   4       15.54      208.57    238.16 o 
  -7   9   4     3388.84     3427.02    195.82 o 
  -6   9   4     3285.92     2809.81    177.33 o 
  -5   9   4     2727.17     2421.24    167.72 o 
  -4   9   4     5777.88     5708.07    172.40 o 
  -3   9   4      621.91      749.01     76.99 o 
  -2   9   4    11230.20    11061.00    213.18 o 
  -1   9   4     1900.26     1932.42     66.88 o 
   0   9   4    11835.75    11445.72    220.12 o 
   1   9   4    15955.84    15614.40    289.37 o 
   2   9   4    11515.02    10766.82    232.43 o 
   3   9   4    15760.90    16562.21    286.15 o 
   4   9   4     3504.73     3523.46    110.59 o 
   5   9   4    16882.15    16774.58    376.60 o 
   6   9   4      675.89      604.37    220.82 o 
   7   9   4     6425.22     6705.91    226.93 o 
  -7  10   4     2410.10     1629.10    275.01 o 
  -5  10   4     6762.96     5935.64    220.18 o 
  -4  10   4     1323.61     1263.01    113.79 o 
  -3  10   4    20695.05    20566.73    299.29 o 
  -2  10   4     7195.81     6636.15    171.49 o 
  -1  10   4    19602.42    19371.52    232.76 o 
   0  10   4    11527.34    11184.60    217.72 o 
   1  10   4    11717.87    11037.39    249.38 o 
   2  10   4    18559.12    17570.27    356.90 o 
   3  10   4     5404.84     5766.76    158.72 o 
   4  10   4    14876.06    14527.27    392.07 o 
   5  10   4      280.98      580.07    232.03 o 
   6  10   4    10726.84    11024.39    372.39 o 
  -5  11   4     6097.04     5644.26    201.55 o 
  -4  11   4       94.57      441.00    187.85 o 
  -3  11   4     9811.06     8837.10    257.19 o 
  -2  11   4      548.43      555.07     73.27 o 
  -1  11   4     9718.48     9684.76    178.71 o 
   0  11   4      740.27      798.93     62.06 o 
   1  11   4     7638.78     6784.20    147.67 o 
   2  11   4      218.27      588.81    297.10 o 
   3  11   4     7098.71     6157.72    215.36 o 
   4  11   4      781.30      729.28    268.76 o 
   5  11   4     3303.10     3195.17    135.79 o 
   6  11   4      215.31      201.13    362.37 o 
  -6  12   4      317.81      457.70    236.19 o 
  -5  12   4      136.54       83.42    209.88 o 
  -4  12   4      373.02      601.32    113.11 o 
  -3  12   4      788.42      733.75     95.15 o 
  -2  12   4       78.35      326.52    165.34 o 
  -1  12   4      603.84      750.27     78.43 o 
   0  12   4       80.48       99.30    182.22 o 
   1  12   4      214.26      408.92    137.53 o 
   2  12   4      106.04      317.99    264.91 o 
   3  12   4       33.57      386.86    350.18 o 
   4  12   4       40.78       49.64    448.24 o 
   5  12   4      241.22      522.69    427.75 o 
   6  12   4        3.78      400.99    400.99 o 
  -5  13   4     9194.60     9308.14    299.82 o 
  -4  13   4      774.59      718.59    107.63 o 
  -3  13   4    10889.19    10780.40    268.01 o 
  -2  13   4     1065.55     1064.92     75.36 o 
  -1  13   4     7414.22     7133.11    195.60 o 
   1  13   4     4899.14     4584.90    136.75 o 
   3  13   4     1881.43     1663.63    125.30 o 
   4  13   4      192.76      275.74    358.44 o 
   5  13   4     1175.83     1378.04    218.95 o 
  -5  14   4     2951.57     3032.43    106.15 o 
  -4  14   4      275.58      466.95    163.73 o 
  -3  14   4     5837.12     5932.64    170.89 o 
  -2  14   4     1185.70     1321.80     76.86 o 
  -1  14   4    10352.42    10452.08    229.56 o 
   0  14   4     4004.02     4025.80    123.31 o 
   1  14   4     5168.65     4930.43    136.51 o 
   2  14   4     6102.90     6200.52    164.89 o 
   3  14   4     1145.54     1211.22    105.80 o 
   4  14   4     5252.21     5210.17    191.34 o 
   5  14   4       90.27      304.74    326.75 o 
  -4  15   4     4170.58     3959.41    147.72 o 
  -3  15   4       37.26      167.26    188.05 o 
  -2  15   4     7183.94     7153.64    213.71 o 
  -1  15   4     1508.88     1498.92     74.72 o 
   0  15   4     6832.20     7293.64    204.55 o 
   1  15   4     4454.27     4722.01    136.82 o 
   2  15   4     3458.28     3371.62    117.28 o 
   3  15   4     6464.47     6420.93    195.35 o 
   4  15   4      797.53      690.58    121.84 o 
  -3  16   4      448.84      534.30    144.96 o 
  -2  16   4     6290.61     6739.52    218.17 o 
  -1  16   4     1151.84     1154.90     70.20 o 
   0  16   4     1971.42     2286.21     77.54 o 
   1  16   4     1542.96     1518.21     74.23 o 
   2  16   4      872.97      846.01     76.75 o 
   3  16   4     1356.77     1551.91     89.89 o 
  -1  17   4      105.48      179.04    165.34 o 
   0  17   4     5061.90     5424.95    134.72 o 
   1  17   4      477.08      477.29     88.16 o 
  -8   1   5     1646.58     1737.64    114.56 o 
  -7   1   5     4676.55     4772.49    158.59 o 
  -6   1   5      543.05      445.22    176.42 o 
  -5   1   5    17327.04    18058.45    251.07 o 
  -4   1   5      367.03      362.30    124.44 o 
  -3   1   5    31928.25    32888.59    342.22 o 
  -2   1   5     3459.20     3123.88    129.66 o 
  -1   1   5    71878.69    59566.93   1181.06 o 
   0   1   5    20768.93    21877.36    244.66 o 
   1   1   5    83422.64    91736.04    358.78 o 
   2   1   5    18321.36    19271.13    139.69 o 
   3   1   5    51471.63    53137.92    258.79 o 
   4   1   5    18939.97    18857.87    163.19 o 
   5   1   5    19889.58    19162.82    184.90 o 
   6   1   5    10738.36    10165.22    227.31 o 
   7   1   5     4118.83     4082.62    137.18 o 
   8   1   5     4539.11     4402.04    160.81 o 
  -8   2   5     1750.16     1704.51    120.26 o 
  -7   2   5     2913.80     3269.34    122.29 o 
  -6   2   5      860.06      998.24     87.09 o 
  -5   2   5     9894.02    10438.90    213.11 o 
  -4   2   5      411.87      407.70    129.37 o 
  -3   2   5    18658.14    19039.95    271.10 o 
  -2   2   5       42.10      396.45    308.41 o 
  -1   2   5    34248.17    29648.82    648.63 o 
   0   2   5        9.69      127.89    160.65 o 
   1   2   5    28663.82    30303.50    220.35 o 
   2   2   5      906.80      908.14     36.65 o 
   3   2   5      938.37      935.07     36.63 o 
   4   2   5      895.49      951.14     43.96 o 
   5   2   5       28.28      183.40    109.80 o 
   6   2   5     1366.80     1360.74     72.26 o 
   7   2   5       85.27      218.90    155.06 o 
   8   2   5      918.86      944.20     91.23 o 
  -8   3   5     4701.90     4955.79    145.50 o 
  -7   3   5     2311.77     2596.19    105.75 o 
  -6   3   5    11280.49    10829.58    323.08 o 
  -5   3   5      254.51      311.84    186.03 o 
  -4   3   5     8977.82     9164.38    200.23 o 
  -3   3   5     1511.52     1653.35     77.18 o 
  -2   3   5     5639.67     5665.87    166.92 o 
  -1   3   5     6845.56     6498.72    208.13 o 
   0   3   5     1381.74     1564.45     63.24 o 
   1   3   5    25798.12    27295.76    222.31 o 
   2   3   5     2262.45     2353.14     59.27 o 
   3   3   5    14782.40    14455.77    161.72 o 
   4   3   5     1642.03     1590.28     46.58 o 
   5   3   5     1791.34     1810.57     53.71 o 
   6   3   5     1029.49      858.16     75.11 o 
   7   3   5      198.08       21.53    216.05 o 
   8   3   5      139.53      293.79    169.52 o 
  -8   4   5     3467.63     3509.68    125.62 o 
  -7   4   5     5561.53     5934.81    168.74 o 
  -6   4   5    16043.96    16927.44    320.00 o 
  -5   4   5     7829.03     8140.92    174.23 o 
  -4   4   5    50000.57    51824.88    455.76 o 
  -3   4   5     7109.06     6953.85    176.38 o 
  -2   4   5   105741.99   106868.97    874.02 o 
  -1   4   5       84.36      368.43    293.08 o 
   0   4   5   124672.95   129031.40    710.22 o 
   1   4   5    10110.74    11101.73    157.38 o 
   2   4   5   111164.06   109454.12    523.24 o 
   3   4   5    21065.62    21849.27    208.97 o 
   4   4   5    45915.39    44576.23    328.68 o 
   5   4   5    25943.44    25585.62    264.95 o 
   6   4   5    13069.81    12549.99    261.46 o 
   7   4   5    20491.61    18966.77    350.81 o 
   8   4   5     3107.59     3017.84    115.09 o 
  -8   5   5     2705.90     3038.10    152.44 o 
  -7   5   5      135.78       59.20    263.21 o 
  -6   5   5     7201.18     6919.42    229.72 o 
  -5   5   5      349.45      469.40    151.08 o 
  -4   5   5    16953.82    16925.02    275.11 o 
  -3   5   5     5493.02     5273.49    145.81 o 
  -2   5   5    13565.70    14114.40    267.79 o 
  -1   5   5    22937.56    22133.79    324.22 o 
   0   5   5     4864.30     4744.38    120.75 o 
   1   5   5     5929.98     6386.09    118.09 o 
   2   5   5       77.18       77.05    101.76 o 
   3   5   5     2709.77     2883.84     77.34 o 
   4   5   5     1151.75     1173.39     48.42 o 
   5   5   5     1718.57     1678.50     57.37 o 
   6   5   5     2403.34     2603.06     87.08 o 
  -7   6   5     2987.88     2884.99    163.02 o 
  -6   6   5     5445.08     5711.91    174.07 o 
  -5   6   5     5620.80     5998.57    175.50 o 
  -4   6   5     4768.10     4567.78    129.07 o 
  -3   6   5     7802.57     7865.55    178.16 o 
  -2   6   5     1134.09     1219.24     80.45 o 
  -1   6   5     1047.60      990.39     88.31 o 
   0   6   5      436.92      465.53    121.59 o 
   1   6   5     1206.61     1422.62     60.32 o 
   2   6   5      321.89      215.29    109.48 o 
   3   6   5      441.21      341.33    104.63 o 
   4   6   5      673.16      741.33     53.71 o 
   5   6   5      680.77      773.27     64.23 o 
   6   6   5      111.67      420.48    160.46 o 
   7   6   5      306.95      135.35    270.71 o 
  -7   7   5     7038.11     6840.55    213.23 o 
  -6   7   5      613.26      989.75    222.75 o 
  -5   7   5    20769.78    18383.03    418.26 o 
  -4   7   5      809.97      805.26     94.71 o 
  -3   7   5    31022.08    31546.22    370.26 o 
  -2   7   5      112.13      227.76    112.78 o 
  -1   7   5    36004.95    37301.21    316.63 o 
   0   7   5      194.26      225.92    132.66 o 
   1   7   5    31973.91    33315.10    346.85 o 
   2   7   5     5644.76     5943.62    134.76 o 
   3   7   5    15122.30    16162.16    229.58 o 
   4   7   5     7607.27     8072.42    183.67 o 
   5   7   5     5514.70     5930.10    154.31 o 
   6   7   5     9393.71     9399.25    279.15 o 
   7   7   5     2273.22     2534.87    113.58 o 
  -7   8   5      108.85      218.67    492.12 o 
  -6   8   5       26.27      382.93    430.86 o 
  -5   8   5       33.93      777.14    411.55 o 
  -4   8   5        6.14      210.28    223.48 o 
  -3   8   5      506.32      446.01    142.62 o 
  -2   8   5      508.48      575.99     70.83 o 
  -1   8   5      201.81      309.61    128.25 o 
   0   8   5       66.63      239.70    163.14 o 
   1   8   5      123.13      286.74    163.92 o 
   2   8   5      626.97      929.44     75.78 o 
   3   8   5      292.08      459.04     97.93 o 
   4   8   5      415.96      562.34     82.54 o 
   5   8   5        1.85      301.97    251.60 o 
   6   8   5      129.57      643.34    125.49 o 
  -7   9   5     4489.82     4282.25    217.82 o 
  -6   9   5      831.18     1149.05    516.90 o 
  -5   9   5    10730.51     9339.70    313.49 o 
  -4   9   5      393.77      462.84    356.07 o 
  -3   9   5    24741.06    26239.40    322.89 o 
  -2   9   5       55.61      249.95    132.07 o 
  -1   9   5    32496.42    31411.65    323.15 o 
   0   9   5     2240.53     2182.28     77.10 o 
   1   9   5    27746.27    27666.10    363.57 o 
   2   9   5     6777.42     6334.50    167.23 o 
   3   9   5    13091.10    13286.76    275.22 o 
   4   9   5     9932.25     9706.96    312.55 o 
   5   9   5     5965.90     6172.32    188.36 o 
   6   9   5     6418.79     6470.60    196.39 o 
   7   9   5     1848.88     1684.95    132.34 o 
  -6  10   5     3781.95     3357.84    206.27 o 
  -5  10   5     3623.25     3064.21    147.37 o 
  -4  10   5     2032.64     1824.59    104.97 o 
  -3  10   5     2852.90     2827.43     87.31 o 
  -2  10   5       71.79      165.83    153.35 o 
  -1  10   5     2295.23     2249.02     64.71 o 
   0  10   5      187.95      268.20    127.49 o 
   1  10   5       89.41      348.80    146.03 o 
   2  10   5      887.98      800.59    150.69 o 
   3  10   5      255.48      458.18    241.33 o 
   4  10   5      416.20      135.18    337.95 o 
   5  10   5        0.89      286.07    258.69 o 
   6  10   5      121.41      547.92    269.80 o 
  -6  11   5     3232.57     3133.26    159.39 o 
  -5  11   5       41.56      170.44    306.65 o 
  -4  11   5     7682.70     7851.46    229.73 o 
  -3  11   5     1879.52     1688.53     90.14 o 
  -2  11   5    10414.14     9904.56    203.71 o 
  -1  11   5     2201.74     2245.40     68.35 o 
   0  11   5     2497.05     2326.17     83.26 o 
   1  11   5     1516.77     1548.87     80.46 o 
   2  11   5      636.13      472.86    241.95 o 
   3  11   5      507.33      737.65    203.09 o 
   4  11   5      176.14      209.92    377.76 o 
   5  11   5       63.77      285.89    367.57 o 
   6  11   5     1216.46      893.82    303.42 o 
  -5  12   5     2633.24     2734.29    110.27 o 
  -4  12   5    14596.95    14545.38    333.99 o 
  -3  12   5      500.60      549.20     93.57 o 
  -2  12   5    27566.42    27050.20    361.44 o 
  -1  12   5      178.86      179.84    124.05 o 
   0  12   5    42153.09    42222.95    440.78 o 
   1  12   5     4058.50     3989.33    139.10 o 
   2  12   5    34278.80    32895.41    508.60 o 
   3  12   5     9422.04     8460.71    291.85 o 
   4  12   5    19815.12    17766.29    583.61 o 
   5  12   5     9425.61     8568.74    305.66 o 
  -5  13   5      118.11      204.73    263.19 o 
  -4  13   5     2839.38     2882.70    102.71 o 
  -3  13   5     1088.12     1054.97     73.39 o 
  -2  13   5     2064.73     1991.38     77.36 o 
  -1  13   5     2411.35     2413.93     91.29 o 
   0  13   5      874.00      798.26     75.31 o 
   1  13   5     5206.49     5078.41    144.32 o 
   3  13   5     2712.52     2517.25    123.68 o 
   4  13   5     1161.06     1126.50    333.36 o 
   5  13   5      717.96      848.73    378.66 o 
  -4  14   5      107.75      206.44    206.44 o 
  -3  14   5     3160.86     3276.43    117.40 o 
  -2  14   5      154.86      319.50    131.37 o 
  -1  14   5     4280.15     4363.67    126.86 o 
   0  14   5      102.55      240.44    124.50 o 
   1  14   5     1947.31     1931.33     84.95 o 
   2  14   5       66.31       22.99    230.13 o 
   3  14   5      917.88      977.19    110.37 o 
   4  14   5      444.32      398.89    268.62 o 
  -4  15   5       42.29      126.92    146.48 o 
  -3  15   5     4922.49     5502.52    147.86 o 
  -2  15   5      447.11      403.56     84.73 o 
  -1  15   5     7607.96     7804.70    217.77 o 
   0  15   5     2250.83     2285.30     91.91 o 
   1  15   5     8309.74     8451.92    231.35 o 
   2  15   5     2122.62     2105.15     97.03 o 
   3  15   5     7910.60     7674.05    227.06 o 
  -3  16   5       31.32       21.27    191.47 o 
  -2  16   5      292.50      310.33    136.81 o 
  -1  16   5       69.98      345.08    191.74 o 
   0  16   5       93.54      271.00    174.39 o 
   1  16   5        0.04      164.06    184.60 o 
   0  17   5      441.03      419.44     87.17 o 
  -8   0   6       22.32      363.85    297.58 o 
  -7   0   6     7632.92     8147.82    186.50 o 
  -6   0   6       64.15      303.75    177.07 o 
  -5   0   6     7531.58     8045.68    183.13 o 
  -4   0   6      774.69      638.32    133.26 o 
  -3   0   6      733.69      984.88    102.86 o 
  -2   0   6      187.73     1064.34    403.66 o 
  -1   0   6     2785.26     2716.58    272.03 o 
   0   0   6       22.31      218.87    146.73 o 
   1   0   6     4147.01     4295.11     95.48 o 
   2   0   6      225.83      326.13     47.25 o 
   3   0   6      543.88     1134.62     35.80 o 
   4   0   6      504.24      449.98     45.59 o 
   5   0   6      383.02      363.67     61.22 o 
   6   0   6     1201.46     1223.42     73.93 o 
   7   0   6     2117.45     1953.45     91.13 o 
   8   0   6      913.89      591.75    198.40 o 
  -8   1   6       38.70      607.18    285.62 o 
  -7   1   6    11046.29    11420.94    348.78 o 
  -6   1   6      708.53      730.85     92.43 o 
  -5   1   6    24484.67    25571.45    333.01 o 
  -4   1   6     3381.85     3816.44    104.84 o 
  -3   1   6    41582.52    41178.71    478.60 o 
  -2   1   6    19658.92    16774.02    367.63 o 
  -1   1   6    31810.90    27098.60    657.75 o 
   0   1   6    29621.53    30810.86    309.40 o 
   1   1   6     2052.59     1996.64     49.57 o 
   2   1   6    37780.79    39843.30    224.37 o 
   3   1   6      128.37      173.96     80.74 o 
   4   1   6    28714.45    28282.73    212.74 o 
   5   1   6     3785.26     3625.93     75.25 o 
   6   1   6    12556.63    12361.78    260.47 o 
   7   1   6     3798.34     3756.45    130.30 o 
   8   1   6     4552.78     4285.01    150.61 o 
  -8   2   6     5015.34     5553.57    216.70 o 
  -7   2   6      678.40      594.82    219.60 o 
  -6   2   6    15203.90    16817.40    375.83 o 
  -5   2   6     4685.21     5045.71    136.36 o 
  -4   2   6    25214.46    26444.00    348.08 o 
  -3   2   6    33798.23    33524.20    447.49 o 
  -2   2   6    19338.14    15867.18    422.26 o 
  -1   2   6    47428.10    42943.37    778.84 o 
   0   2   6    21787.75    21438.19    273.12 o 
   1   2   6    70531.20    74201.14    410.49 o 
   2   2   6      694.91      676.39     38.79 o 
   3   2   6    63674.15    65941.08    375.44 o 
   5   2   6    20748.97    20213.83    235.37 o 
   6   2   6     1358.53     1288.48     78.15 o 
   7   2   6     9603.32     9465.55    260.61 o 
  -8   3   6     3285.24     3706.08    122.57 o 
  -7   3   6      801.75      783.62    118.92 o 
  -6   3   6     3702.78     3713.87    130.15 o 
  -5   3   6     1648.31     1861.60     86.90 o 
  -4   3   6     9844.72    10108.06    226.59 o 
  -3   3   6     4654.30     4990.97    138.46 o 
  -2   3   6     4016.46     3547.78    181.63 o 
  -1   3   6      298.86      179.32    380.68 o 
   0   3   6     6062.72     5900.04    150.62 o 
   1   3   6      434.94      557.28     72.82 o 
   2   3   6     5774.42     5735.40    122.72 o 
   3   3   6       60.77      196.15     79.98 o 
   4   3   6     4891.41     4664.00    128.46 o 
   5   3   6      397.21      378.62     56.08 o 
   6   3   6     5827.36     5473.70    162.85 o 
   7   3   6       24.92      144.27    178.50 o 
  -7   4   6      201.92      413.99    246.14 o 
  -6   4   6      225.09      391.54    239.08 o 
  -5   4   6        5.21       63.82    318.84 o 
  -4   4   6      468.13      636.82    174.46 o 
  -3   4   6      586.27      446.07    265.58 o 
  -2   4   6      855.80      864.53    200.23 o 
  -1   4   6     6257.55     5987.89    175.47 o 
   0   4   6      110.52      790.78    342.54 o 
   1   4   6      799.84      940.19     49.38 o 
   2   4   6     1045.28     1055.71     46.97 o 
   3   4   6      666.22      722.95     44.65 o 
   4   4   6      493.95      382.27    101.45 o 
   5   4   6       55.41      238.45    126.68 o 
   6   4   6      483.11      465.14     88.18 o 
   7   4   6      134.34      122.31    220.16 o 
  -7   5   6      289.97      402.12    361.74 o 
  -6   5   6     5006.95     4807.62    172.04 o 
  -5   5   6       26.63      247.95    167.75 o 
  -4   5   6     8966.67     8633.48    214.64 o 
  -3   5   6       21.84      293.44    182.66 o 
  -2   5   6    15881.09    14404.89    314.96 o 
  -1   5   6      270.41      533.35    227.98 o 
   0   5   6    19949.18    21100.00    279.88 o 
   1   5   6      907.52      938.80     57.75 o 
   2   5   6    15520.49    15838.63    201.80 o 
   3   5   6     4034.66     4014.24     90.96 o 
   4   5   6     8014.70     8013.84    172.22 o 
   5   5   6     1441.79     1662.26     80.16 o 
   6   5   6     3453.12     3316.05    118.33 o 
   7   5   6     1287.82     1470.23     90.62 o 
  -7   6   6      121.02      295.73    443.71 o 
  -6   6   6     8304.05     8535.19    270.12 o 
  -5   6   6     5012.64     5196.89    182.71 o 
  -4   6   6    13670.21    13346.12    261.78 o 
  -3   6   6    14606.55    14427.54    277.12 o 
  -2   6   6    22404.23    20867.65    324.26 o 
  -1   6   6    42508.63    41979.31    423.50 o 
   0   6   6     5020.24     4890.87    137.87 o 
   1   6   6    51322.23    52661.80    417.11 o 
   2   6   6     1491.20     1607.80     69.47 o 
   3   6   6    35397.56    35429.43    326.78 o 
   4   6   6       47.38      123.99    194.91 o 
   5   6   6    17973.88    17974.69    317.60 o 
   6   6   6      847.94      791.65     82.40 o 
   7   6   6     4281.36     4254.54    139.87 o 
  -7   7   6     5400.44     5531.76    166.50 o 
  -6   7   6       76.59      660.83    276.12 o 
  -5   7   6    11616.85    10543.49    260.49 o 
  -4   7   6     5807.36     5832.32    183.23 o 
  -3   7   6    15855.96    15703.57    287.19 o 
  -2   7   6    14630.58    15061.12    260.90 o 
  -1   7   6    11556.45    11676.71    214.73 o 
   0   7   6    43979.33    45934.72    408.34 o 
   1   7   6    10893.01    10449.21    186.47 o 
   2   7   6    40494.52    40579.71    386.93 o 
   3   7   6       12.93      104.41    140.84 o 
   4   7   6    21300.52    21808.36    288.54 o 
   5   7   6      567.84      491.77    185.73 o 
   6   7   6     9510.83     9596.85    295.24 o 
   7   7   6      946.41      993.59    112.58 o 
  -7   8   6     2941.99     2654.28    215.76 o 
  -6   8   6     1725.70     1636.93    204.65 o 
  -5   8   6     2782.94     2603.88    197.87 o 
  -4   8   6     3643.25     3366.66    169.66 o 
  -3   8   6     3854.56     3656.93    106.86 o 
  -2   8   6     2534.77     2719.51     81.61 o 
  -1   8   6     2609.38     2702.46     75.74 o 
   0   8   6      150.15      174.70    126.01 o 
   1   8   6     1108.82     1172.16     78.41 o 
   2   8   6      778.65     1005.02     70.91 o 
   3   8   6      287.22      536.61    142.96 o 
   4   8   6     6144.63     6251.21    186.78 o 
   5   8   6      826.56      949.60    126.30 o 
   6   8   6     3991.06     4196.64    140.53 o 
   7   8   6      822.80      933.09    224.08 o 
  -6   9   6       11.51      280.70    451.13 o 
  -5   9   6     5958.30     5597.14    203.78 o 
  -4   9   6     3883.12     3590.13    137.22 o 
  -3   9   6     7339.44     8079.04    203.68 o 
  -2   9   6    14523.98    14899.06    232.46 o 
  -1   9   6     7374.94     7019.58    177.24 o 
   0   9   6    25971.58    26414.97    305.00 o 
   1   9   6     3645.13     3449.39    108.58 o 
   2   9   6    29279.97    29364.61    392.88 o 
   3   9   6      322.17      225.97    155.95 o 
   4   9   6    14879.46    14744.29    379.59 o 
   6   9   6     4027.38     4140.83    161.83 o 
  -6  10   6     8894.79     8438.50    294.72 o 
  -5  10   6     2999.33     3019.54    135.15 o 
  -4  10   6    12437.38    12312.85    334.32 o 
  -3  10   6     7783.22     7862.91    247.35 o 
  -2  10   6    14176.83    14103.31    235.15 o 
  -1  10   6    23070.56    22860.65    310.73 o 
   0  10   6     5118.20     5318.91    125.91 o 
   1  10   6    21635.43    21252.05    329.81 o 
   2  10   6      832.11      932.77    125.12 o 
   3  10   6    18590.36    17265.47    470.48 o 
   4  10   6      111.73      255.86    245.58 o 
   5  10   6    15484.02    15247.84    444.82 o 
   6  10   6      907.75     1196.05    159.65 o 
  -6  11   6     1981.71     1968.49    147.90 o 
  -5  11   6       97.91      488.68    293.02 o 
  -4  11   6     1740.27     1668.86     93.74 o 
  -3  11   6       20.89       21.27    210.78 o 
  -2  11   6     3560.64     3407.96    106.10 o 
  -1  11   6      493.42      431.67     75.95 o 
   0  11   6     3261.91     3265.58     96.61 o 
   1  11   6      323.47      336.63    196.59 o 
   2  11   6     4008.13     3634.78    148.24 o 
   3  11   6      470.11      584.17    306.42 o 
   4  11   6     3267.48     3284.58    161.52 o 
   5  11   6      123.78      108.85    315.79 o 
   6  11   6     1234.77     1142.75    174.30 o 
  -5  12   6        2.64       98.29    220.30 o 
  -4  12   6      329.09      220.31    220.31 o 
  -3  12   6       10.54       63.08    148.91 o 
  -2  12   6      315.67      433.04     82.74 o 
  -1  12   6       52.35      162.87    180.73 o 
   0  12   6      158.99       60.67    137.25 o 
   2  12   6      335.46      406.14    204.66 o 
   3  12   6        9.02       44.01    397.58 o 
   4  12   6      354.27      167.94    502.83 o 
   5  12   6        5.10      399.77    406.37 o 
  -5  13   6     1446.86     1589.19    100.23 o 
  -4  13   6     2283.76     2430.69    103.24 o 
  -3  13   6      720.10      599.33     94.86 o 
  -2  13   6     1673.28     1702.67     80.68 o 
  -1  13   6      437.29      258.37    141.55 o 
   0  13   6     1276.88     1307.15     73.21 o 
   1  13   6      289.69      310.12    185.04 o 
   2  13   6     1240.71     1199.73     92.84 o 
   3  13   6       23.19      444.79    257.24 o 
   4  13   6     1728.65     1214.89    330.78 o 
   5  13   6       17.43      489.28    559.21 o 
  -4  14   6     6662.03     7335.51    238.85 o 
  -3  14   6     3246.70     3387.28    120.14 o 
  -2  14   6     4355.75     4308.32    137.99 o 
  -1  14   6     5385.70     5864.61    193.32 o 
   0  14   6     1862.42     1948.77     81.47 o 
   1  14   6     8033.33     7840.92    243.06 o 
   2  14   6       73.13      218.64    165.57 o 
   3  14   6     6819.36     7072.97    199.08 o 
   4  14   6      499.55      468.26    174.37 o 
  -3  15   6     5326.55     5616.91    151.51 o 
  -2  15   6     5207.09     5625.80    163.69 o 
  -1  15   6     3479.13     3759.42    122.46 o 
   0  15   6     8197.06     8503.59    231.19 o 
   1  15   6      858.66      875.68     73.57 o 
   2  15   6     7703.41     7661.38    199.11 o 
  -2  16   6      129.55      193.24    136.25 o 
  -1  16   6        7.26      189.01    170.18 o 
   0  16   6       12.72      344.77    172.38 o 
   1  16   6       31.63      117.13     92.68 o 
   2  16   6       80.75      274.41    162.64 o 
  -7   1   7      435.61      623.69    155.25 o 
  -6   1   7    12395.54    13113.14    379.47 o 
  -5   1   7      321.15      270.04    211.28 o 
  -4   1   7    25099.09    25916.43    397.76 o 
  -3   1   7     3810.98     3781.07    143.25 o 
  -2   1   7    61962.40    46956.59   1046.08 o 
  -1   1   7     4894.20     4820.02    194.16 o 
   0   1   7    59004.31    57040.48    463.50 o 
   1   1   7    19562.19    20960.42    190.90 o 
   2   1   7    33682.41    35832.24    236.11 o 
   3   1   7    12853.92    12915.74    146.37 o 
   4   1   7    13601.39    13425.42    159.18 o 
   5   1   7     6658.13     6238.57    134.76 o 
   6   1   7     3920.79     3873.50    124.50 o 
   7   1   7     3834.59     3593.64    123.59 o 
  -7   2   7       42.53      288.56    244.30 o 
  -6   2   7     2010.01     2138.78    133.50 o 
  -5   2   7       31.70      346.26    266.30 o 
  -4   2   7     2656.81     2704.96    109.35 o 
  -3   2   7      358.85      542.78    312.54 o 
  -2   2   7     2074.93     1752.01    545.43 o 
  -1   2   7     2408.58     2383.14    215.18 o 
   0   2   7      800.41      662.32    153.05 o 
   1   2   7     3574.67     3791.85     93.56 o 
   2   2   7     4438.49     4594.94    123.38 o 
   3   2   7     7540.22     7739.91    140.85 o 
   4   2   7     2595.77     2542.75     74.68 o 
   5   2   7     8097.08     7668.71    212.41 o 
   6   2   7     1171.45     1311.48     85.94 o 
   7   2   7     2652.17     2502.77    103.12 o 
  -7   3   7      592.13      678.89    242.30 o 
  -6   3   7      804.86      989.98    156.95 o 
  -4   3   7     5149.96     5182.17    144.74 o 
  -3   3   7     2200.53     2131.99    176.92 o 
  -2   3   7     7395.09     6747.23    204.15 o 
  -1   3   7     8861.82     8846.11    266.71 o 
   0   3   7     6644.07     7005.93    165.67 o 
   1   3   7     6917.94     7760.67    157.61 o 
   2   3   7      754.67      759.23     56.21 o 
   3   3   7     7501.24     7749.23    147.06 o 
   4   3   7     1138.13     1067.59     50.62 o 
   5   3   7     1351.55     1356.35     75.22 o 
   6   3   7     3166.95     3042.00     96.45 o 
   7   3   7       62.49      222.55    169.97 o 
  -7   4   7    16471.36    17752.45    416.10 o 
  -6   4   7     2451.06     2505.95    119.14 o 
  -5   4   7    42871.52    43027.76    714.98 o 
  -4   4   7       74.30      534.90    242.38 o 
  -3   4   7    73844.93    68635.95    820.41 o 
  -2   4   7     4927.09     4990.66    137.59 o 
  -1   4   7    94053.98    83562.79    845.38 o 
   0   4   7    21669.12    22518.91    320.20 o 
   1   4   7    59887.82    60230.82    439.55 o 
   2   4   7    37104.45    38111.32    311.49 o 
   3   4   7    25519.36    26462.27    259.50 o 
   4   4   7    38697.47    38567.02    337.64 o 
   5   4   7     8008.92     8224.76    235.37 o 
   6   4   7    19533.88    19478.08    340.98 o 
   7   4   7      869.21      972.78    114.27 o 
  -7   5   7     1441.08     1130.90    340.03 o 
  -6   5   7     2965.16     2749.63    158.14 o 
  -5   5   7     1291.72     1297.18    158.00 o 
  -4   5   7     4739.44     4716.17    158.83 o 
  -2   5   7     4816.32     4411.68    126.63 o 
  -1   5   7     2908.69     3065.72    118.88 o 
   0   5   7      620.96      819.08     81.44 o 
   1   5   7    11551.01    11675.09    207.21 o 
   2   5   7        8.22      411.27    129.84 o 
   3   5   7     6070.81     6595.45    153.44 o 
   4   5   7     1506.32     1525.87     60.77 o 
   5   5   7     5617.06     5986.69    151.32 o 
   6   5   7     1831.97     1876.42    103.85 o 
   7   5   7     2230.54     2263.88     98.28 o 
  -7   6   7      610.05      551.74    417.97 o 
  -6   6   7      132.25      459.88    380.63 o 
  -4   6   7      609.20     1307.19    125.74 o 
  -3   6   7      148.97      589.40    155.12 o 
  -2   6   7     1241.39     1161.81    106.00 o 
  -1   6   7      116.18      228.74    194.25 o 
   0   6   7     1406.99     1465.80     83.47 o 
   1   6   7      452.67      320.28    132.33 o 
   2   6   7      484.60      399.94    121.55 o 
   3   6   7      648.28      639.96     61.30 o 
   4   6   7       43.20      165.07    121.54 o 
   5   6   7     3225.83     3035.85     96.01 o 
   6   6   7       96.00      189.80    178.30 o 
   7   6   7     3817.47     3903.10    132.94 o 
  -7   7   7      728.44     1329.61    309.55 o 
  -6   7   7    10484.99     9335.30    264.91 o 
  -5   7   7      800.46      709.20    406.10 o 
  -4   7   7    19652.68    17135.16    443.81 o 
  -3   7   7       43.09      678.87    207.13 o 
  -2   7   7    22468.84    21385.47    320.52 o 
  -1   7   7     1887.99     1904.30     77.95 o 
   0   7   7    15198.12    15172.70    267.93 o 
   1   7   7     6235.82     6263.70    156.22 o 
   2   7   7    12538.16    12698.27    237.00 o 
   3   7   7    14266.03    14955.53    252.84 o 
   4   7   7     6115.96     6323.16    178.72 o 
   5   7   7    11544.10    12273.99    331.03 o 
   6   7   7     3029.64     2917.30    126.98 o 
  -6   8   7      163.15      458.46    525.00 o 
  -5   8   7      206.22      117.45    526.81 o 
  -4   8   7      119.45      232.88    241.19 o 
  -3   8   7       15.75      210.78    263.59 o 
  -2   8   7      112.26      218.69    170.50 o 
  -1   8   7      358.75      518.69     80.82 o 
   0   8   7      296.52      547.20     84.22 o 
   1   8   7      766.64      903.34     86.85 o 
   2   8   7       49.70      131.57    180.73 o 
   3   8   7      239.65      467.21    142.93 o 
   4   8   7       26.72      170.68    217.14 o 
   6   8   7       18.91       34.23    306.38 o 
  -6   9   7     7933.94     7403.19    235.37 o 
  -5   9   7      275.77      500.01    277.29 o 
  -4   9   7    18454.51    18049.84    405.34 o 
  -3   9   7      126.99      373.30    168.79 o 
  -2   9   7    19211.90    19196.99    298.23 o 
  -1   9   7     3576.81     3906.54    110.45 o 
   0   9   7    16141.62    16174.81    257.56 o 
   1   9   7     5627.62     5167.12    141.91 o 
   2   9   7    11246.36    10330.49    230.25 o 
   3   9   7     7885.16     7471.82    228.26 o 
   4   9   7     5624.25     5500.28    185.16 o 
   5   9   7     7236.79     6979.98    233.08 o 
   6   9   7     1280.54     1358.85    138.00 o 
  -4  10   7       15.48      164.56    246.72 o 
  -3  10   7      183.02      494.00    169.80 o 
  -2  10   7      863.80      867.52     69.68 o 
  -1  10   7      190.02      420.38    104.48 o 
   0  10   7      951.68     1109.96     66.03 o 
   1  10   7       56.49      393.74    187.82 o 
   2  10   7      301.64      338.55    483.23 o 
   3  10   7      465.19      783.05    269.43 o 
   5  10   7     1324.17     1012.41    287.61 o 
   6  10   7       49.20      649.02    285.14 o 
  -5  11   7      830.66      798.83    152.26 o 
  -4  11   7      939.84      973.89    119.96 o 
  -3  11   7      236.00      342.36    159.07 o 
  -2  11   7      512.95      365.51    153.36 o 
  -1  11   7      541.66      534.14    141.13 o 
   0  11   7       28.52      300.04    145.74 o 
   1  11   7     2868.35     2980.11    107.54 o 
   2  11   7     1863.96     1610.54    127.54 o 
   3  11   7     4289.53     3883.18    184.24 o 
   4  11   7     1455.21     1189.90    173.50 o 
   5  11   7     2814.73     2606.46    178.44 o 
  -5  12   7    14512.16    14703.87    363.46 o 
  -4  12   7       70.34       74.35    247.50 o 
  -3  12   7    26702.43    27546.09    402.95 o 
  -2  12   7     2707.02     2720.49     90.62 o 
  -1  12   7    30791.39    30563.60    403.97 o 
   0  12   7     7968.02     8144.17    235.09 o 
   1  12   7    25971.82    25294.33    405.96 o 
   2  12   7    12364.50    10948.45    333.64 o 
   3  12   7    10138.21     8722.21    282.97 o 
   4  12   7     9289.79     8056.76    309.10 o 
   5  12   7     2258.14     2157.44    194.09 o 
  -4  13   7     1822.24     1899.27     87.08 o 
  -3  13   7       71.98       55.76    154.81 o 
  -2  13   7     2120.57     2093.29     91.39 o 
  -1  13   7      895.53      810.43     68.68 o 
   0  13   7     1597.95     1502.01     85.58 o 
   1  13   7     2467.60     2428.07     96.20 o 
   2  13   7      348.39      556.19    182.62 o 
   3  13   7     2836.89     2559.53    126.15 o 
   4  13   7       44.46      534.08    293.69 o 
  -3  14   7      136.41      424.90    145.79 o 
  -2  14   7       18.06       39.37    177.52 o 
  -1  14   7      719.23      794.41     69.86 o 
   0  14   7       30.55      177.77    177.77 o 
   1  14   7     1517.89     1520.67     94.14 o 
   2  14   7      417.66      487.26     90.60 o 
   3  14   7     2390.31     2337.03    119.77 o 
  -2  15   7     6940.60     7467.16    221.31 o 
  -1  15   7     1673.59     1844.30     85.07 o 
   0  15   7     9841.84     9978.16    252.48 o 
   1  15   7     1704.36     1778.33     92.95 o 
   2  15   7     5773.60     5910.69    175.89 o 
   0  16   7        1.68      242.79     98.54 o 
  -7   0   8      255.71      967.36    338.93 o 
  -6   0   8      809.41     1025.26    148.60 o 
  -5   0   8     1559.93     1732.02    103.81 o 
  -4   0   8     3453.72     3414.31    121.31 o 
  -3   0   8     3645.11     3311.60    169.56 o 
  -2   0   8     4551.04     3791.16   1473.51 o 
  -1   0   8    11149.63    10826.38    245.14 o 
   0   0   8       11.63      434.02    268.48 o 
   1   0   8    16380.05    17582.58    192.50 o 
   2   0   8     1579.10     1625.60     45.59 o 
   3   0   8    13201.27    13509.05    162.31 o 
   4   0   8     9478.48     9166.06    144.29 o 
   5   0   8     8396.18     8642.62    214.69 o 
   6   0   8    14128.11    13390.81    293.46 o 
   7   0   8     4915.65     4633.83    150.34 o 
  -7   1   8     1675.81     2039.36    147.04 o 
  -6   1   8    11137.68    11909.97    324.03 o 
  -5   1   8     7351.71     7732.16    258.96 o 
  -4   1   8     6213.03     6322.19    193.43 o 
  -3   1   8    19130.86    16802.28    416.28 o 
  -2   1   8      999.84     1377.55    663.95 o 
  -1   1   8    29010.28    24590.25    551.21 o 
   0   1   8     1188.78     1315.95     87.11 o 
   1   1   8    31966.92    34236.31    269.57 o 
   2   1   8     7297.24     7538.04    131.90 o 
   3   1   8    15205.99    15458.34    173.51 o 
   4   1   8     8962.06     9066.99    147.28 o 
   5   1   8     8618.69     8227.18    227.47 o 
   6   1   8     5221.86     5021.97    152.64 o 
   7   1   8     1086.30     1404.61     89.32 o 
  -7   2   8     6746.92     7986.37    276.75 o 
  -6   2   8     6215.80     6983.82    242.91 o 
  -5   2   8     6954.86     7695.30    258.04 o 
  -4   2   8    20629.21    21206.48    462.57 o 
  -3   2   8     9447.17     8724.13    264.32 o 
  -2   2   8    39835.58    36280.61    720.07 o 
   0   2   8    39272.04    38567.98    427.74 o 
   1   2   8      143.86      235.14    110.84 o 
   2   2   8    29617.02    31285.62    285.14 o 
   3   2   8     1130.89     1270.53     49.89 o 
   4   2   8    12446.23    12784.41    197.50 o 
   5   2   8     3084.56     3051.29    120.72 o 
   6   2   8     4622.86     4771.53    158.78 o 
   7   2   8      815.53      618.07    194.42 o 
  -7   3   8      475.48     1127.74    255.18 o 
  -6   3   8     2488.81     3077.15    131.23 o 
  -5   3   8       96.56      687.80    412.88 o 
  -4   3   8     4118.86     3995.03    161.88 o 
  -3   3   8      650.08     1398.74    732.48 o 
  -2   3   8     2632.99     2329.50    146.58 o 
  -1   3   8     3828.19     3704.55    181.19 o 
   0   3   8     7145.23     7480.70    189.53 o 
   1   3   8     2386.34     2551.60     78.69 o 
   2   3   8     4971.46     4957.95    115.87 o 
   3   3   8    11476.41    11779.09    189.18 o 
   4   3   8     2026.13     2096.22     60.65 o 
   5   3   8     9345.47     8888.79    239.09 o 
   6   3   8     1193.42     1231.09     82.01 o 
   7   3   8     6954.23     6694.08    197.56 o 
  -7   4   8      290.20      975.54    274.35 o 
  -5   4   8       11.12      102.45    460.67 o 
  -4   4   8     1872.13     1952.99    145.11 o 
  -3   4   8       39.16      727.04    348.97 o 
  -2   4   8      881.47     1006.39    140.68 o 
  -1   4   8      285.45      732.59    410.61 o 
   0   4   8      174.03      377.60    261.85 o 
   1   4   8     1020.41     1069.41     66.35 o 
   2   4   8        2.08      193.16    124.94 o 
   3   4   8     1883.03     1883.28     67.05 o 
   4   4   8       68.52      356.10    178.05 o 
   5   4   8      105.23      263.19    156.30 o 
   6   4   8      476.56      602.97    104.33 o 
   7   4   8       27.44      332.07    169.21 o 
  -7   5   8      950.02     1111.81    358.09 o 
  -6   5   8      710.69      619.64    340.95 o 
  -5   5   8     2447.31     2503.05    240.07 o 
  -4   5   8     1305.55     1677.46    160.74 o 
  -3   5   8     4698.55     4015.14    146.40 o 
  -2   5   8     7010.04     6814.84    174.29 o 
  -1   5   8     6727.77     6533.47    189.94 o 
   0   5   8    13670.63    14001.21    265.38 o 
   1   5   8     7946.84     8469.19    177.49 o 
   2   5   8    10148.34    10049.21    201.59 o 
   3   5   8     4749.75     4754.66    109.23 o 
   4   5   8     7024.94     7600.25    236.13 o 
   5   5   8     5027.39     4970.35    170.06 o 
   6   5   8     1794.13     1835.02    115.13 o 
   7   5   8     3213.29     2997.84    128.47 o 
  -7   6   8     4434.08     4560.95    230.17 o 
  -6   6   8     6013.05     6030.41    222.07 o 
  -5   6   8     6535.58     6369.98    246.79 o 
  -4   6   8    14387.02    13590.77    407.25 o 
  -3   6   8     2309.71     2251.32    126.88 o 
  -2   6   8    25971.85    24481.31    356.83 o 
  -1   6   8     2738.75     2552.36    100.51 o 
   0   6   8    34313.70    33686.40    434.11 o 
   1   6   8       62.23      346.56    159.95 o 
   2   6   8    15771.47    16538.14    254.07 o 
   3   6   8     1377.91     1547.65     69.34 o 
   4   6   8     6699.56     7397.19    207.38 o 
   5   6   8     1153.37     1181.46     90.60 o 
   6   6   8     2565.48     2436.75    120.85 o 
  -6   7   8     4114.59     3744.76    200.55 o 
  -5   7   8     8202.44     7592.60    251.11 o 
  -4   7   8     5153.60     4622.99    148.32 o 
  -3   7   8    20345.72    19724.30    374.21 o 
  -2   7   8     2466.68     2351.04     84.74 o 
  -1   7   8    31189.55    30777.84    387.89 o 
   0   7   8      109.37      220.90    368.16 o 
   1   7   8    21940.43    22260.43    335.36 o 
   2   7   8     2054.09     2223.76     85.08 o 
   3   7   8    13493.78    13607.09    262.28 o 
   4   7   8     2471.37     2596.08    119.69 o 
   5   7   8     1445.65     1542.87    105.92 o 
   6   7   8     2154.80     2218.90    116.98 o 
  -5   8   8       16.27       51.10    461.65 o 
  -3   8   8     2904.93     2919.58    113.00 o 
  -2   8   8       32.54      198.81    146.97 o 
  -1   8   8    10064.24    10018.12    246.03 o 
   0   8   8      127.13      136.51     98.10 o 
   1   8   8    21174.36    22368.72    358.03 o 
   2   8   8     1270.33     1410.21    101.26 o 
   3   8   8    19107.63    17832.65    445.45 o 
   4   8   8     2265.11     2482.11    138.55 o 
   5   8   8     8535.35     8878.82    249.16 o 
   6   8   8     3499.55     3663.64    159.28 o 
  -6   9   8     1636.72     1085.30    345.38 o 
  -5   9   8     7262.73     7358.01    246.29 o 
  -4   9   8     2133.73     2047.23    108.90 o 
  -3   9   8    16879.25    16435.48    350.60 o 
  -2   9   8      819.58      827.13     98.36 o 
  -1   9   8    22351.28    23137.52    313.30 o 
   0   9   8       36.54      505.96    158.22 o 
   1   9   8    13834.49    13000.37    232.80 o 
   2   9   8      333.75      407.14    336.63 o 
   3   9   8     4683.33     4626.02    178.12 o 
   4   9   8     2286.44     2214.58    135.08 o 
   5   9   8      660.33      973.85    265.40 o 
   6   9   8     1787.91     1633.71    151.74 o 
  -5  10   8     5120.89     4964.02    177.07 o 
  -4  10   8     8648.32     8615.59    205.76 o 
  -3  10   8     2875.60     2749.95    101.55 o 
  -2  10   8    11711.93    11453.28    281.20 o 
  -1  10   8      866.64      870.67     74.09 o 
   0  10   8    18036.84    16787.18    342.20 o 
   1  10   8      321.35      378.96    254.60 o 
   2  10   8    15381.74    12860.78    354.70 o 
   3  10   8      723.00      727.36    409.15 o 
   4  10   8     8715.12     8033.18    295.42 o 
   5  10   8      954.35     1086.12    206.53 o 
  -5  11   8      435.67      626.34    192.70 o 
  -4  11   8     1073.45     1160.52     95.46 o 
  -3  11   8      783.89      909.89     83.36 o 
  -2  11   8     3408.76     3415.14    120.31 o 
  -1  11   8     1527.13     1539.82     88.28 o 
   0  11   8     3084.35     3041.65     95.96 o 
   1  11   8     3776.14     3468.76    115.78 o 
   2  11   8     2820.11     2563.23    132.15 o 
   3  11   8     1961.02     2002.07    271.06 o 
   4  11   8     1799.54     1299.87    234.93 o 
   5  11   8     2511.87     1995.79    190.56 o 
  -4  12   8       87.96      342.41    236.99 o 
  -3  12   8      182.51      139.21    231.94 o 
  -2  12   8      205.94       21.29    213.85 o 
  -1  12   8       36.17      202.48    182.18 o 
   0  12   8        2.14      199.03    199.03 o 
   1  12   8      286.26      523.78    207.06 o 
   2  12   8       89.39      216.46    278.09 o 
   3  12   8      224.83      168.35    379.03 o 
   4  12   8       31.18      978.61    521.58 o 
  -4  13   8     1173.74     1287.60     89.34 o 
  -3  13   8      157.73      229.96    206.96 o 
  -2  13   8     1212.23     1175.56     74.88 o 
  -1  13   8      391.80      417.94     91.57 o 
   0  13   8      812.18      836.38     77.24 o 
   1  13   8     1616.99     1564.03     85.07 o 
   2  13   8      991.95     1059.85    101.32 o 
   3  13   8     3976.07     3893.75    154.34 o 
  -3  14   8     1135.36     1169.65     80.25 o 
  -2  14   8     5567.10     5730.61    152.90 o 
  -1  14   8       13.93      234.49    213.22 o 
   0  14   8     4820.12     4812.97    153.81 o 
   1  14   8      264.38      185.26    180.85 o 
   2  14   8     5014.24     5275.43    172.50 o 
   3  14   8      764.00      755.45    141.68 o 
  -1  15   8     6057.63     6678.69    211.69 o 
   1  15   8     5365.40     5389.87    154.99 o 
  -7   1   9     6854.63     7798.21    284.23 o 
  -6   1   9      346.20      222.77    322.40 o 
  -5   1   9    17694.84    18325.63    566.16 o 
  -4   1   9      794.05     1042.21    353.21 o 
  -3   1   9    21380.53    18027.79    517.35 o 
  -2   1   9     2490.95     2992.42    943.40 o 
  -1   1   9    25918.26    22477.75    516.03 o 
   0   1   9     6187.66     6945.66    138.96 o 
   1   1   9    20554.78    21594.44    238.74 o 
   2   1   9     3322.81     3625.94     81.65 o 
   3   1   9     4782.49     4993.35     97.78 o 
   4   1   9     2469.45     2516.48     95.05 o 
   5   1   9     2303.54     2006.10     86.30 o 
   6   1   9     2059.89     2155.07    100.46 o 
   7   1   9      681.58      391.10    193.10 o 
  -7   2   9       21.33      108.32    486.35 o 
  -6   2   9      225.06      834.90    336.46 o 
  -5   2   9      637.03      867.11    424.73 o 
  -4   2   9     1833.89     1615.66    289.88 o 
  -3   2   9     3847.82     3379.12    348.65 o 
  -2   2   9     5754.93     4860.96    246.56 o 
  -1   2   9     9135.20     8301.72    234.48 o 
   0   2   9    13441.17    14159.13    287.58 o 
   1   2   9    10201.06    11097.45    213.99 o 
   2   2   9    20324.85    21042.60    259.53 o 
   3   2   9     4619.36     4588.76    108.91 o 
   4   2   9    11243.50    11388.90    258.66 o 
   5   2   9      156.04       75.35    151.19 o 
   6   2   9     5003.43     5272.97    158.66 o 
  -7   3   9     1201.68     1021.39    391.52 o 
  -6   3   9     2712.20     2934.84    160.91 o 
  -5   3   9     1265.67     1506.78    258.91 o 
  -4   3   9     6926.33     6735.19    286.76 o 
  -3   3   9     1185.45     1689.37    377.68 o 
  -2   3   9    10915.43    10100.16    264.12 o 
  -1   3   9      359.47      716.62    550.57 o 
   0   3   9     9238.00     9539.48    220.76 o 
   1   3   9     6892.11     7418.03    168.45 o 
   2   3   9     2681.84     3011.98     86.09 o 
   3   3   9    10735.15    10892.56    202.64 o 
   4   3   9      229.83      366.84    186.23 o 
   5   3   9    12477.73    12651.22    299.03 o 
   6   3   9       23.38      361.41    258.22 o 
  -6   4   9    20011.38    20267.13    529.63 o 
  -5   4   9     1115.77     1096.89    428.39 o 
  -4   4   9    29913.53    26611.80    843.01 o 
  -3   4   9     9212.92     8691.17    249.12 o 
  -2   4   9    28492.35    27082.28    477.79 o 
  -1   4   9    21814.67    18733.84    438.94 o 
   0   4   9    18039.66    17837.27    329.73 o 
   1   4   9    30460.71    30568.63    363.64 o 
   2   4   9     7943.83     8264.17    195.41 o 
   3   4   9    18940.02    19446.08    266.47 o 
   4   4   9     1323.08     1520.66     94.86 o 
   5   4   9     9227.07     9770.63    283.55 o 
   6   4   9       93.87       81.94    272.71 o 
  -6   5   9      583.95     1225.68    409.38 o 
  -5   5   9      714.02      527.53    454.97 o 
  -4   5   9     5228.18     4927.40    274.28 o 
  -3   5   9       31.03      586.40    244.29 o 
  -2   5   9     9425.04     9263.65    206.38 o 
  -1   5   9     1827.66     1768.43    160.45 o 
   0   5   9    10900.98    11008.49    247.67 o 
   1   5   9     5817.60     5659.31    153.41 o 
   2   5   9     8858.83     9406.82    213.45 o 
   3   5   9     8302.39     8397.02    200.75 o 
   4   5   9     3550.05     3697.85    120.41 o 
   5   5   9     5186.23     5243.85    174.03 o 
   6   5   9       29.10      445.04    216.65 o 
  -6   6   9        5.02      143.04    573.37 o 
  -5   6   9     3337.16     2777.84    276.32 o 
  -4   6   9       35.20      470.24    470.24 o 
  -3   6   9     4320.39     4348.52    147.70 o 
  -2   6   9     2019.59     2024.64    103.06 o 
  -1   6   9     3894.52     3549.27    116.07 o 
   0   6   9     4088.66     3973.87    143.30 o 
   1   6   9      574.24      571.58     96.57 o 
   2   6   9    10432.13    10423.85    239.25 o 
   3   6   9       27.31       26.65    267.27 o 
   4   6   9    13954.44    14204.87    345.97 o 
   6   6   9    10097.66     9724.96    322.56 o 
  -6   7   9      142.41      679.80    470.40 o 
  -5   7   9     6235.80     6227.38    179.33 o 
  -4   7   9       85.39      122.05    366.87 o 
  -3   7   9     8027.68     8419.82    254.49 o 
  -2   7   9     2782.77     2643.63     94.69 o 
  -1   7   9     7083.25     6658.85    173.84 o 
   0   7   9     7752.65     7739.32    191.99 o 
   1   7   9     7110.79     7239.88    193.71 o 
   2   7   9     7405.42     7056.32    234.77 o 
   3   7   9     6293.65     6359.54    205.51 o 
   4   7   9     6982.57     6985.01    228.07 o 
   5   7   9     2782.06     3047.48    129.34 o 
   6   7   9     3050.05     3092.76    141.50 o 
  -6   8   9        2.46      424.22    368.23 o 
  -5   8   9       44.99      377.57    333.56 o 
  -4   8   9       85.38      516.31    259.01 o 
  -3   8   9       69.54      290.79    213.26 o 
  -2   8   9      478.47      360.83    194.50 o 
  -1   8   9      215.63      245.45    202.87 o 
   0   8   9      125.29      735.84    301.14 o 
   1   8   9       20.70      294.90    492.23 o 
   2   8   9       23.87      123.98    370.95 o 
   3   8   9       38.70      112.98    338.93 o 
   4   8   9       84.77      388.64    318.44 o 
   5   8   9        9.82      273.37    253.07 o 
  -5   9   9     7155.46     7077.12    240.31 o 
  -4   9   9      161.54      216.75    246.85 o 
  -3   9   9     9017.51     8756.05    284.74 o 
  -2   9   9     2182.18     2236.60    100.82 o 
  -1   9   9     8096.81     7595.97    219.02 o 
   0   9   9     2633.37     2337.06    119.55 o 
   1   9   9     5880.20     5423.95    202.48 o 
   2   9   9     4083.78     3505.92    201.06 o 
   3   9   9     4600.01     4355.52    184.67 o 
   4   9   9     3545.37     3375.66    149.99 o 
   5   9   9     2004.03     1867.66    154.82 o 
  -5  10   9     1415.48     1653.20    158.44 o 
  -4  10   9       11.16      114.19    256.50 o 
  -3  10   9     2681.77     2705.93    107.12 o 
  -2  10   9       76.74       45.25    225.74 o 
  -1  10   9     1665.46     1591.50     89.06 o 
   0  10   9     2492.70     2295.55    109.32 o 
   1  10   9      681.88      506.18    149.28 o 
   2  10   9     4856.25     4161.48    181.86 o 
   3  10   9       50.86      116.65    336.74 o 
   4  10   9     7098.61     6526.13    230.06 o 
   5  10   9      100.18      149.93    399.65 o 
  -4  11   9     1706.78     1768.03     98.85 o 
  -3  11   9      556.26      556.34    105.58 o 
  -2  11   9     4505.98     4668.38    146.30 o 
  -1  11   9     2528.57     2478.11     95.98 o 
   0  11   9     6417.45     6310.28    175.59 o 
   1  11   9     4317.47     4153.39    145.74 o 
   2  11   9     5342.80     4988.25    194.53 o 
   3  11   9     5073.12     3799.89    205.20 o 
   4  11   9      817.66      792.14    359.91 o 
  -4  12   9    12403.02    12480.60    323.18 o 
  -3  12   9     3167.29     3439.93    120.34 o 
  -2  12   9    13628.83    14571.67    306.63 o 
  -1  12   9     6529.03     6883.46    231.77 o 
   0  12   9     7509.84     7640.03    201.45 o 
   1  12   9     6653.88     6472.29    193.84 o 
   2  12   9     2185.42     2061.81    117.75 o 
   3  12   9     5452.91     4973.54    168.53 o 
   4  12   9      342.81      727.48    485.15 o 
  -3  13   9      240.80      116.48    209.46 o 
  -2  13   9     3247.59     3478.97    127.78 o 
  -1  13   9       11.49      269.45    224.46 o 
   0  13   9     3352.63     3283.69    114.74 o 
   1  13   9      942.66      984.33     90.26 o 
   2  13   9     1859.66     1655.23    106.28 o 
   3  13   9     2214.19     2192.34    130.28 o 
  -2  14   9     2062.28     2173.03     95.51 o 
  -1  14   9     1807.95     1928.85     84.86 o 
   0  14   9     4139.61     4226.95    138.05 o 
   1  14   9     1587.19     1606.44     87.50 o 
   2  14   9     4199.28     4238.52    136.31 o 
  -6   0  10     3983.71     4623.35    165.53 o 
  -5   0  10     3346.93     3568.95    177.41 o 
  -4   0  10    13702.05    13305.85    376.50 o 
  -3   0  10       95.79      771.96   1286.11 o 
  -2   0  10    21872.61    19095.54    443.97 o 
  -1   0  10     2321.12     2428.68    169.68 o 
   0   0  10    25279.72    26857.70    345.03 o 
   1   0  10    14056.33    14117.42    221.81 o 
   2   0  10    22086.29    23767.61    249.27 o 
   3   0  10    26294.72    27731.99    376.06 o 
   4   0  10    17249.34    16978.11    313.19 o 
   5   0  10    21855.19    21342.46    379.19 o 
   6   0  10     5082.44     5123.54    165.60 o 
  -6   1  10     4259.88     4513.91    229.42 o 
  -5   1  10        2.02      488.04    549.65 o 
  -4   1  10    10170.83     9088.17    351.54 o 
  -3   1  10     1960.81     2232.96    816.45 o 
  -2   1  10     9786.69     8639.68    426.50 o 
  -1   1  10     8870.86     8164.70    238.12 o 
   0   1  10     8235.64     8512.94    196.29 o 
   1   1  10     8597.10     9051.11    189.12 o 
   2   1  10     4898.55     5043.49    102.54 o 
   3   1  10     6724.65     6917.33    226.14 o 
   4   1  10      360.03      387.82    147.15 o 
   5   1  10     1260.60     1266.28     88.66 o 
   6   1  10       27.45      566.08    188.29 o 
  -6   2  10     1323.70     1674.24    282.68 o 
  -5   2  10     8927.71     9335.93    325.58 o 
  -4   2  10      640.63     1270.84    677.45 o 
  -3   2  10    10181.56     9284.70    431.31 o 
  -1   2  10    14962.27    13367.55    362.89 o 
   0   2  10      662.75      653.99    196.17 o 
   1   2  10     4620.61     4790.98    133.40 o 
   2   2  10      925.58     1041.43     70.20 o 
   3   2  10     3660.67     3975.91    134.68 o 
   4   2  10      309.30      286.16    177.96 o 
   5   2  10     1073.67     1047.00     86.39 o 
   6   2  10      278.39      318.89    199.21 o 
  -6   3  10        3.01      187.54    343.04 o 
  -5   3  10     3500.14     3104.97    256.44 o 
  -4   3  10      273.92      982.21    590.11 o 
  -3   3  10     8015.43     7731.43    297.82 o 
  -2   3  10     1234.44     1401.56    359.54 o 
  -1   3  10     9355.06     9245.23    267.10 o 
   0   3  10     6720.20     6810.73    172.54 o 
   1   3  10     7223.66     7445.91    173.33 o 
   2   3  10    14782.85    15524.56    257.94 o 
   3   3  10     8179.27     8911.36    262.57 o 
   4   3  10    12321.19    12785.95    303.20 o 
   5   3  10     2244.21     2419.36    109.16 o 
   6   3  10     7379.40     7852.07    208.37 o 
  -6   4  10       62.29      902.65    437.27 o 
  -5   4  10      147.90      740.26    512.01 o 
  -3   4  10      298.81      994.34    334.63 o 
  -2   4  10      481.53      490.46    375.07 o 
  -1   4  10       14.81      454.56    328.63 o 
   0   4  10     1801.49     1883.74    115.05 o 
   1   4  10      529.28      463.14    178.88 o 
   2   4  10      256.37      397.98    182.10 o 
   3   4  10      348.89      201.99    182.89 o 
   4   4  10       22.73      205.40    257.00 o 
   5   4  10      246.34      310.30    218.04 o 
   6   4  10       95.89      322.36    205.45 o 
  -6   5  10      307.94     1193.67    444.23 o 
  -5   5  10     5313.69     5272.51    298.04 o 
  -4   5  10     1441.88     1165.30    454.47 o 
  -3   5  10    13325.81    12739.30    371.24 o 
  -2   5  10     1714.63     1457.39    139.58 o 
  -1   5  10    15360.17    14220.99    326.99 o 
   0   5  10     3699.74     4090.62    141.99 o 
   1   5  10    15361.04    15370.69    301.22 o 
   2   5  10     5943.87     5876.31    196.92 o 
   3   5  10     6367.35     6455.75    193.53 o 
   4   5  10     5743.45     5997.56    191.64 o 
   5   5  10     1827.60     2037.43    107.52 o 
   6   5  10     5964.72     6185.83    203.39 o 
  -6   6  10     1036.70      737.24    543.17 o 
  -5   6  10     6812.98     6394.39    284.68 o 
  -4   6  10      515.28     1036.91    331.92 o 
  -3   6  10    10477.85    10355.12    265.16 o 
  -2   6  10        6.61      430.09    240.35 o 
  -1   6  10     5039.84     4608.49    141.66 o 
   0   6  10      352.16      459.34    223.55 o 
   1   6  10     5295.15     4885.96    167.75 o 
   2   6  10      781.39      924.33    232.49 o 
   3   6  10     1198.98     1335.06    107.33 o 
   4   6  10      376.16      608.65    230.14 o 
   5   6  10      221.40      520.94    292.89 o 
  -5   7  10      155.22      899.27    333.44 o 
  -4   7  10     9029.70     9013.45    216.13 o 
  -3   7  10       33.10      127.89    214.21 o 
  -2   7  10     9774.84     9178.13    254.74 o 
  -1   7  10     1406.26     1384.84    114.07 o 
   0   7  10     5229.63     4344.24    202.33 o 
   1   7  10     3546.50     3126.21    196.05 o 
   2   7  10      445.88      754.35    255.45 o 
   3   7  10     2213.74     2291.23    127.67 o 
   4   7  10        4.94      520.80    277.76 o 
   5   7  10     1784.48     1981.97    132.33 o 
  -5   8  10       47.57      466.59    280.00 o 
  -4   8  10    10718.12    11268.38    363.94 o 
  -2   8  10    23804.14    23091.04    429.21 o 
  -1   8  10      804.80      786.52    128.27 o 
   0   8  10    29769.41    26618.02    539.59 o 
   1   8  10     3664.59     3148.95    188.63 o 
   2   8  10    19191.23    17506.93    524.11 o 
   3   8  10     7495.33     7016.61    252.73 o 
   4   8  10     6911.72     6809.51    247.50 o 
   5   8  10     7965.94     7790.06    273.94 o 
  -4   9  10     6689.65     7016.58    209.01 o 
  -3   9  10       95.10      517.06    244.83 o 
  -2   9  10     5665.71     5268.58    175.88 o 
  -1   9  10      804.51      779.83     93.43 o 
   0   9  10     1663.29     1705.32    109.97 o 
   1   9  10     3136.18     3089.36    154.81 o 
   2   9  10       30.06      251.13    452.14 o 
   3   9  10     2214.89     1952.39    170.01 o 
   4   9  10      200.24      189.86    343.03 o 
  -4  10  10       93.98      332.14    192.24 o 
  -3  10  10     6001.10     6566.90    192.37 o 
  -2  10  10      155.94      481.45    228.25 o 
  -1  10  10     5833.53     5646.36    171.70 o 
   0  10  10       95.48      475.48    186.13 o 
   1  10  10     5597.33     5116.59    189.75 o 
   2  10  10      607.58      748.31    326.86 o 
   3  10  10     2841.95     2617.79    199.22 o 
   4  10  10      375.03      603.94    408.34 o 
  -4  11  10      277.49      474.77    207.04 o 
  -3  11  10     4264.12     4457.58    157.47 o 
  -2  11  10     1349.15     1341.17     86.71 o 
  -1  11  10     5308.44     5108.21    157.61 o 
   0  11  10     2280.04     1964.68    113.37 o 
   1  11  10     4576.08     4273.35    156.47 o 
   2  11  10     2700.02     2570.67    143.12 o 
   3  11  10     2364.19     1956.66    194.93 o 
  -3  12  10       26.57      285.85    163.59 o 
  -1  12  10      139.00       95.89    163.16 o 
   0  12  10       17.61       82.40    205.64 o 
   1  12  10      112.25       56.01    280.55 o 
   2  12  10        6.98       33.99    304.17 o 
   3  12  10      190.70      638.07    247.59 o 
  -2  13  10      682.91      736.87     83.81 o 
  -1  13  10     2350.90     2449.97    100.53 o 
   0  13  10     2802.66     2850.21    105.12 o 
   1  13  10     2311.94     2302.79     96.33 o 
   2  13  10     4589.88     4576.58    167.00 o 
  -6   1  11     5415.72     5868.72    264.27 o 
  -5   1  11       44.92      676.65    676.65 o 
  -4   1  11     7681.80     7275.31    395.21 o 
  -3   1  11      427.53      951.94   1513.26 o 
  -2   1  11     8983.49     7338.43    481.10 o 
  -1   1  11       44.15      586.67    533.85 o 
   0   1  11     4230.84     4589.52    118.14 o 
   1   1  11      248.26      496.60    136.82 o 
   2   1  11     2893.42     3099.55    116.96 o 
   3   1  11      620.75      510.74    119.84 o 
   4   1  11     2288.80     2304.09    101.81 o 
   5   1  11      461.98      562.27    184.65 o 
   6   1  11     1161.77      991.30    104.31 o 
  -6   2  11     2992.93     3333.47    389.12 o 
  -5   2  11     3745.53     3738.19    405.64 o 
  -4   2  11     6327.54     6174.87    418.58 o 
  -3   2  11    10095.67     8967.26    447.53 o 
  -2   2  11    10021.64     8948.51    461.50 o 
  -1   2  11    17450.52    15920.81    393.36 o 
   0   2  11     6053.37     5998.10    174.57 o 
   1   2  11    17294.74    18588.65    314.21 o 
   2   2  11      300.54      405.13    191.43 o 
   3   2  11    11768.78    13327.10    313.48 o 
   4   2  11      778.36      878.01    114.99 o 
   5   2  11     6584.35     6894.58    197.94 o 
  -6   3  11        2.58      160.15    641.34 o 
  -5   3  11     5169.51     4879.52    430.93 o 
  -4   3  11      890.41     1134.69    942.64 o 
  -3   3  11     4038.86     3836.29    237.52 o 
  -2   3  11     6533.44     6302.23    273.48 o 
  -1   3  11     2930.18     2602.17    233.01 o 
   0   3  11    15670.11    16506.40    379.62 o 
   1   3  11      139.38      225.31    289.65 o 
   2   3  11    20545.87    21860.47    430.91 o 
   3   3  11      297.11      531.65    188.97 o 
   4   3  11    12255.85    13567.58    337.26 o 
   5   3  11      524.23      787.72    134.72 o 
  -6   4  11     1895.60     1747.19    568.54 o 
  -5   4  11     5561.84     6026.25    363.92 o 
  -4   4  11     4962.69     5169.30    312.23 o 
  -3   4  11     4320.08     3945.08    208.41 o 
  -2   4  11     7841.01     7415.44    297.35 o 
  -1   4  11     2028.34     2159.66    307.82 o 
   0   4  11     6124.94     5992.24    204.06 o 
   1   4  11      584.32      632.51    254.87 o 
   2   4  11     3021.48     3145.29    130.83 o 
   3   4  11      144.79      117.18    235.83 o 
   4   4  11      737.46      878.58    142.43 o 
  -5   5  11     4646.24     4499.56    373.70 o 
  -4   5  11     2419.89     2353.83    265.56 o 
  -3   5  11     7396.32     7172.00    241.75 o 
  -2   5  11     7988.51     8503.86    275.21 o 
  -1   5  11     5215.40     4469.60    216.47 o 
   0   5  11     9165.21     8791.79    324.20 o 
   1   5  11     2115.56     2342.15    139.02 o 
   2   5  11     8892.31     9406.00    286.89 o 
   3   5  11        3.57      284.12    217.86 o 
   4   5  11     7415.07     7514.70    233.18 o 
   5   5  11      801.47      592.06    243.44 o 
  -5   6  11     1135.95     1331.21    458.22 o 
  -4   6  11     3293.54     3285.16    173.10 o 
  -3   6  11     4594.61     4448.99    166.51 o 
  -2   6  11     1617.19     1679.24    128.64 o 
  -1   6  11    12327.31    10689.35    312.69 o 
   1   6  11    20437.84    18345.60    530.92 o 
   2   6  11        1.78      369.94    369.94 o 
   3   6  11    17983.96    18375.18    441.79 o 
   4   6  11      598.64      654.41    149.70 o 
   5   6  11    12287.79    12924.32    394.32 o 
  -5   7  11      307.41     1026.49    362.97 o 
  -4   7  11     2038.72     1887.39    140.09 o 
  -3   7  11     1055.95     1299.73    156.33 o 
  -2   7  11     3447.70     3282.82    139.13 o 
  -1   7  11     2225.96     1821.99    167.38 o 
   0   7  11     4269.17     3692.18    188.76 o 
   1   7  11     2058.31     1899.41    181.32 o 
   2   7  11     3714.26     3608.23    169.72 o 
   3   7  11     1111.26      885.36    297.74 o 
   4   7  11     4071.24     3837.25    172.26 o 
   5   7  11      305.64      969.45    337.26 o 
  -4   8  11      205.05       75.36    339.61 o 
  -3   8  11       33.23      457.28    294.17 o 
  -2   8  11       60.62      631.69    190.75 o 
  -1   8  11       15.22      363.35    330.34 o 
   0   8  11       28.06      155.77    350.66 o 
   1   8  11      109.60      301.59    543.50 o 
   2   8  11       86.39      242.62    353.66 o 
   3   8  11        6.49      190.47    429.12 o 
   4   8  11       20.23      226.43    270.68 o 
  -4   9  11     2700.88     2796.14    119.89 o 
  -3   9  11      255.29      273.35    273.35 o 
  -2   9  11     3548.18     3655.45    120.29 o 
  -1   9  11      732.05      702.56    214.25 o 
   0   9  11     3598.97     3401.41    146.34 o 
   1   9  11      733.26      703.30    296.61 o 
   2   9  11     3567.00     3358.19    204.44 o 
   3   9  11      444.78      309.27    412.36 o 
   4   9  11     2241.37     2334.92    183.25 o 
  -3  10  11     2264.48     2186.33    121.20 o 
  -2  10  11      817.62      712.75    122.35 o 
  -1  10  11     6222.49     5896.47    178.54 o 
   0  10  11      293.81      188.70    314.75 o 
   1  10  11     9427.55     8754.43    262.92 o 
   2  10  11       78.82      714.14    408.19 o 
   3  10  11    10737.64     8838.22    302.42 o 
  -3  11  11     4819.74     4820.26    176.82 o 
  -2  11  11     4676.00     4649.48    168.59 o 
  -1  11  11     3491.81     3743.93    132.34 o 
   0  11  11     6241.37     6047.48    195.20 o 
   1  11  11     1107.58     1214.56    148.48 o 
   2  11  11     5181.48     4682.63    179.80 o 
  -2  12  11     1637.32     1806.71     90.46 o 
  -1  12  11      758.44      673.33    113.98 o 
   0  12  11     1422.56     1433.14     96.54 o 
   1  12  11       79.93       47.94    190.76 o 
  -5   0  12     9447.28    10158.53    307.85 o 
  -4   0  12      915.62     3197.53   1111.14 o 
  -3   0  12    19884.01    13841.96    971.13 o 
  -2   0  12    10296.53     9303.59    347.40 o 
  -1   0  12    20331.62    20257.21    552.98 o 
   0   0  12    21142.79    22893.39    532.28 o 
   1   0  12    19820.20    21210.85    439.36 o 
   2   0  12    24462.60    28204.00    452.39 o 
   3   0  12    10175.74    11437.81    298.11 o 
   4   0  12    21250.77    23204.42    408.17 o 
   5   0  12     2387.67     2516.81    121.98 o 
  -5   1  12     1227.74     1372.39    738.49 o 
  -4   1  12     3774.31     4938.41    576.65 o 
  -3   1  12     1065.26     1148.93   1291.29 o 
  -2   1  12     4749.00     4147.39    406.30 o 
  -1   1  12      446.58     1002.46    416.37 o 
   0   1  12     2415.41     2318.56    161.13 o 
   1   1  12      268.70      780.77    232.03 o 
   2   1  12      367.44      257.81    198.81 o 
   3   1  12      558.82      670.30    134.01 o 
   4   1  12       61.97      438.25    184.15 o 
   5   1  12      951.55     1021.08    136.62 o 
  -4   2  12     1576.84     1992.78   1014.09 o 
  -3   2  12       35.69       93.17    528.93 o 
  -2   2  12      678.69     1481.76    549.32 o 
  -1   2  12       11.32      576.57    576.57 o 
   0   2  12      413.36      487.58    443.01 o 
   1   2  12        3.35      200.01    250.13 o 
   2   2  12       45.85      404.97    224.00 o 
   3   2  12      340.66      582.38    257.53 o 
   4   2  12       47.96      202.73    289.79 o 
   5   2  12      337.99      658.21    208.80 o 
  -4   3  12     5218.57     5077.97    447.72 o 
  -3   3  12     2275.27     2469.57    312.05 o 
  -2   3  12     7916.69     6629.49    313.17 o 
  -1   3  12     8071.40     7688.78    306.72 o 
   0   3  12    11044.79    10546.23    358.61 o 
   1   3  12    10951.74    12526.13    400.07 o 
   2   3  12     5339.42     5890.27    209.36 o 
   3   3  12     9015.69     9957.56    332.90 o 
   4   3  12     2852.77     3202.96    132.33 o 
   5   3  12     7560.04     8116.30    235.73 o 
  -4   4  12       30.02      458.74    611.08 o 
  -3   4  12     1129.10     1151.56    372.15 o 
  -2   4  12      328.57      577.48    420.56 o 
  -1   4  12       74.79      412.35    476.43 o 
   0   4  12      296.08      573.02    227.64 o 
   2   4  12      116.48       69.96    314.57 o 
   3   4  12       80.89      119.84    224.03 o 
   5   4  12      227.61      417.92    221.69 o 
  -5   5  12      127.14      207.43    534.47 o 
  -4   5  12    10272.41     9845.91    347.96 o 
  -3   5  12      893.47      806.45    314.93 o 
  -2   5  12    11330.16    10763.32    315.31 o 
  -1   5  12     3157.00     2916.85    322.75 o 
   0   5  12     9125.41     8294.09    271.27 o 
   1   5  12     3994.88     3938.19    191.74 o 
   2   5  12     3898.42     4032.67    164.60 o 
   3   5  12     7839.93     8187.05    240.53 o 
   4   5  12      644.44      793.91    237.68 o 
  -4   6  12      882.93     1132.71    312.67 o 
  -3   6  12       20.29      254.79    381.70 o 
  -2   6  12      645.12      866.54    177.67 o 
  -1   6  12       73.88      429.22    346.56 o 
   1   6  12       97.46      593.13    444.91 o 
   3   6  12       16.45      120.06    359.93 o 
   4   6  12       72.46      346.06    346.06 o 
  -4   7  12      557.54      738.05    240.06 o 
  -3   7  12      333.48      679.52    339.51 o 
  -2   7  12     1617.88     1730.75    127.37 o 
   0   7  12     1245.03     1248.55    389.50 o 
   1   7  12      757.54     1172.34    394.95 o 
   2   7  12      464.13      711.67    457.71 o 
   3   7  12      925.34     1029.88    204.55 o 
   4   7  12        3.73      204.65    287.79 o 
  -4   8  12      365.48      342.72    242.35 o 
  -3   8  12    17126.46    17007.68    430.12 o 
  -2   8  12     1790.15     1822.86    117.34 o 
  -1   8  12    18190.57    17984.69    438.79 o 
   0   8  12     6442.64     6061.62    224.44 o 
   1   8  12     9258.12     8392.32    281.48 o 
   2   8  12    10536.18     9209.92    306.04 o 
   3   8  12     2499.56     2455.71    184.65 o 
  -3   9  12       53.82      233.30    202.00 o 
  -2   9  12     1162.25     1241.53    108.49 o 
  -1   9  12      513.20      387.73    228.03 o 
   0   9  12     1427.52     1303.16    170.27 o 
   1   9  12     1192.65     1081.64    338.04 o 
   2   9  12     1022.69     1018.65    237.00 o 
   3   9  12     1871.66     1747.36    209.10 o 
  -2  10  12      727.83      509.30    229.41 o 
  -1  10  12       53.24      499.61    226.45 o 
   0  10  12      503.88      445.01    342.15 o 
   1  10  12       72.93      474.94    356.57 o 
   2  10  12      473.54      768.45    493.93 o 
  -1  11  12     1638.04     1878.02    101.28 o 
   0  11  12     3119.61     3105.52    120.54 o 
   1  11  12     2632.80     2467.01    126.26 o 
  -3   1  13     1470.37     3373.85   1517.73 o 
  -2   1  13      309.55      334.12    666.52 o 
  -1   1  13     1224.58     1524.08    528.25 o 
   0   1  13      182.52      228.27    331.03 o 
   1   1  13     3086.40     3434.87    144.12 o 
   2   1  13      155.68      161.71    323.41 o 
   3   1  13     2321.68     2448.92    120.26 o 
   4   1  13      127.36      277.88    209.63 o 
  -4   2  13     7036.58     5957.99    690.30 o 
  -3   2  13     3041.99     2200.54    636.42 o 
  -2   2  13    10142.14     8522.07    426.00 o 
  -1   2  13      285.93      374.23    672.83 o 
   0   2  13    11189.68    12100.02    338.82 o 
   1   2  13      626.03      476.63    396.98 o 
   2   2  13     7319.55     8450.96    237.92 o 
   3   2  13     2384.08     2542.30    117.58 o 
   4   2  13     3693.43     4313.10    166.06 o 
  -4   3  13      636.33      299.17    666.71 o 
  -3   3  13     8976.35     8905.14    322.21 o 
  -2   3  13       32.89     1482.36    846.82 o 
  -1   3  13    13025.89    11898.16    416.90 o 
   1   3  13    13109.77    12744.23    376.56 o 
   2   3  13      877.26     1173.53    171.68 o 
   3   3  13     6572.59     7004.23    229.17 o 
   4   3  13     1324.10     1521.81    125.00 o 
  -2   4  13       40.99      665.88    532.61 o 
  -1   4  13       34.50     1929.87    671.25 o 
   0   4  13      143.44      879.44    385.78 o 
   1   4  13      707.26      840.98    335.31 o 
   2   4  13      786.97      792.14    310.14 o 
   3   4  13     1548.57     1596.34    174.50 o 
   4   4  13     1461.21     1349.00    135.61 o 
  -4   5  13     1988.25     1834.90    253.73 o 
  -3   5  13     5206.81     5422.49    218.91 o 
  -2   5  13      437.73      836.98    359.96 o 
  -1   5  13     7322.18     6339.41    306.83 o 
   0   5  13      138.20      398.98    385.77 o 
   1   5  13     5953.07     6132.20    218.58 o 
   2   5  13     1116.87     1454.22    192.18 o 
   3   5  13     3231.13     3690.95    150.75 o 
  -2   6  13    12935.80    12207.27    388.94 o 
   0   6  13    15352.21    13380.66    451.83 o 
   1   6  13      269.15      610.36    499.01 o 
   2   6  13    13150.74    12665.37    357.47 o 
   3   6  13      767.17     1054.53    195.86 o 
  -3   7  13     1327.98     1443.97    139.73 o 
  -2   7  13       40.78       38.39    346.27 o 
  -1   7  13     3091.32     3003.50    161.82 o 
   1   7  13     3851.15     3587.56    226.62 o 
   2   7  13      153.35      457.46    457.46 o 
   3   7  13     3165.15     2864.77    185.76 o 
  -2   8  13       61.22      417.94    278.30 o 
  -1   8  13      124.18      610.05    365.93 o 
   0   8  13       24.77      502.74    402.00 o 
   1   8  13        6.89      232.77    464.57 o 
   2   8  13        0.76      899.29    479.72 o 
  -1   9  13     2589.38     2648.04    125.02 o 
   0   9  13       11.57      469.47    229.35 o 
   1   9  13     2477.71     2080.86    184.13 o 
  -3   0  14     7281.96     5888.71    866.03 o 
  -2   0  14    10457.44     9200.35    336.30 o 
  -1   0  14    15123.64    14857.13    394.37 o 
   0   0  14     7811.68     8710.71    298.46 o 
   1   0  14    14733.56    16479.42    485.94 o 
   2   0  14     3426.50     3873.28    155.81 o 
   3   0  14    10195.04    11628.25    378.17 o 
  -3   1  14      233.65     1945.57   1556.50 o 
  -2   1  14     1037.42     1713.63    683.83 o 
  -1   1  14       75.60      925.45    694.08 o 
   0   1  14     1412.14     1640.49    193.11 o 
   1   1  14     1046.75      990.60    156.31 o 
   2   1  14     1605.85     2101.82    135.45 o 
   3   1  14     3469.88     3378.28    154.06 o 
  -3   2  14      166.88      712.64    949.69 o 
  -1   2  14      214.64     1182.07    562.53 o 
   0   2  14     1596.90     1920.04    265.76 o 
   1   2  14       19.37      731.85    411.53 o 
   2   2  14     1979.72     2257.49    143.74 o 
  -3   3  14     5629.61     4862.27    291.10 o 
  -2   3  14     4020.35     2892.50    846.46 o 
  -1   3  14     4642.46     4288.89    298.01 o 
   0   3  14     5588.47     6000.60    223.22 o 
   1   3  14     3669.90     4105.37    179.22 o 
   2   3  14     6024.17     6412.07    212.23 o 
   3   3  14     2282.51     2476.85    144.60 o 
  -2   4  14        2.73      438.40    479.97 o 
  -1   4  14        2.64      331.31    662.61 o 
   0   4  14       95.24      192.49    512.89 o 
   1   4  14       67.99      110.05    495.24 o 
   2   4  14      417.00      638.06    331.03 o 
   3   4  14       34.58      489.55    400.54 o 
  -2   5  14     1442.55     1459.05    290.14 o 
  -1   5  14     3109.99     2894.08    396.75 o 
   0   5  14     3803.09     4100.94    256.77 o 
   1   5  14     1013.32      900.86    404.55 o 
   2   5  14     5295.35     5413.13    195.26 o 
  -2   6  14      288.70      734.45    300.54 o 
  -1   6  14      267.82      877.82    364.64 o 
   0   6  14      488.71      823.36    422.21 o 
   1   6  14       31.94      124.22    557.77 o 
   2   6  14     1521.71     1454.41    349.17 o 
  -1   7  14        5.88      515.67    464.08 o 
   0   7  14     2062.82     1031.16    437.18 o 
   1   7  14      509.53       72.98    654.16 o 
  -2   1  15     1198.85     1656.63    688.03 o 
  -1   1  15     1050.28      936.26    766.23 o 
   0   1  15     1684.79     1407.58    396.09 o 
   1   1  15      300.45      442.26    301.53 o 
  -2   2  15      213.30     1055.04    753.84 o 
  -1   2  15     3243.32     3386.57    309.62 o 
   0   2  15     1696.86     1462.69    293.08 o 
   1   2  15     2226.17     2514.11    189.15 o 
  -1   3  15      695.25      731.02    579.08 o 
   0   3  15     3458.97     3959.31    250.73 o 
   1   3  15      820.06      507.73    383.92 o 
   0   4  15     4356.35     4277.14    262.84 o 
                                                 
